# Supplementary material for: catena-Poly[[[diaqua­terbium(III)]-μ-6-carboxy­nicotinato-μ-pyridine-2,5-di­carboxyl­ato] dihydrate]
Source: Acta Crystallogr Sect E Struct Rep Online. 2009 Mar 19;65(Pt 4):m410. doi: 10.1107/S1600536809008824 (PMC2968984; doi:10.1107/S1600536809008824)
Supplement: Supplementary file 2 [file e-65-0m410-Isup2.hkl]

# 
# h,k,l, Fc-squared, Fo-squared, sigma(Fo-squared) and status flag 
# 
data_I
_shelx_title '  bi2349 in space group I-4' 
_shelx_refln_list_code          4 
_shelx_F_calc_maximum      648.66 
_exptl_crystal_F_000      2192.00 
_reflns_d_resolution_high  0.8321 
 
loop_ 
 _symmetry_equiv_pos_as_xyz 
 'x, y, z' 
 '-x, -y, z' 
 'y, -x, -z' 
 '-y, x, -z' 
 'x+1/2, y+1/2, z+1/2' 
 '-x+1/2, -y+1/2, z+1/2' 
 'y+1/2, -x+1/2, -z+1/2' 
 '-y+1/2, x+1/2, -z+1/2' 
 
_cell_length_a    15.1070 
_cell_length_b    15.1070 
_cell_length_c    14.8587 
_cell_angle_alpha  90.000 
_cell_angle_beta   90.000 
_cell_angle_gamma  90.000 
 
_shelx_F_squared_multiplier     1.000 
 
loop_ 
 _refln_index_h 
 _refln_index_k 
 _refln_index_l 
 _refln_F_squared_calc 
 _refln_F_squared_meas 
 _refln_F_squared_sigma 
 _refln_observed_status 
   1   1   0      735.23      836.38     39.24 o 
   0   2   0   240381.58   209296.36   7540.54 o 
   2   2   0    62320.55    73757.16   3482.91 o 
  -1   3   0       51.52      186.28     84.28 o 
   1   3   0    12942.79    12264.11   1031.57 o 
   3   3   0    34587.37    34787.31   1116.03 o 
  -2   4   0   222536.23   226328.39  12544.31 o 
   0   4   0     3435.35     3727.79    189.59 o 
   2   4   0     2700.11     5029.57    197.07 o 
   4   4   0     1547.47     1851.88    201.17 o 
  -3   5   0    37652.63    36581.36   2231.15 o 
  -1   5   0    11497.25    11841.80    372.65 o 
   1   5   0    58093.56    51005.02   1944.12 o 
   3   5   0    69017.25    59301.49   2016.49 o 
   5   5   0    73641.73    66350.02   2452.75 o 
  -4   6   0    14162.09    15610.48    779.11 o 
  -2   6   0    51229.69    53113.43   1456.10 o 
   0   6   0      128.90      381.88     88.34 o 
   2   6   0     2573.79     3739.47    139.85 o 
   4   6   0     1115.31     1818.63    267.34 o 
   6   6   0     3206.64     3164.37    181.80 o 
  -5   7   0    55376.39    53949.47   1878.32 o 
  -3   7   0     2090.64     1978.21    139.67 o 
  -1   7   0    26771.68    25930.95   1099.19 o 
   1   7   0    74095.99    69314.20   2166.61 o 
   3   7   0   126400.47   118468.50   2670.07 o 
   5   7   0   112917.34   114738.46   2587.21 o 
   7   7   0    41533.25    38382.87   1112.90 o 
  -6   8   0     7115.50     7561.03    317.67 o 
  -4   8   0    56306.52    59461.84   2072.97 o 
  -2   8   0    30708.84    32758.66    792.06 o 
   0   8   0     5071.40     4883.54    215.37 o 
   2   8   0     3659.50     4894.91    220.35 o 
   4   8   0     2193.17     2836.78    138.86 o 
   6   8   0     4732.97     5830.54    268.48 o 
   8   8   0      354.19      136.28     95.58 o 
  -7   9   0    17928.76    19106.72    641.01 o 
  -5   9   0    12231.58    11249.20    424.36 o 
  -3   9   0     3646.92     3740.83    214.41 o 
  -1   9   0    38466.26    36998.49   1446.83 o 
   1   9   0    68495.43    64270.26   1648.03 o 
   3   9   0    67426.52    63650.68   1479.76 o 
   5   9   0    83552.70    81495.05   1870.95 o 
   7   9   0    43090.95    43575.44   1350.18 o 
   9   9   0     9856.40     9501.77    406.80 o 
  -8  10   0    14850.70    18435.53   1379.84 o 
  -6  10   0    18990.38    21424.89    714.53 o 
  -4  10   0    54281.84    63711.36   1794.04 o 
  -2  10   0    24006.91    26364.12    892.51 o 
   0  10   0    28964.29    33868.58    965.60 o 
   2  10   0     1150.50      928.90     99.94 o 
   4  10   0     9419.53     9402.69    301.05 o 
   6  10   0     5285.93     6053.47    291.15 o 
   8  10   0       88.25      -72.32    103.26 o 
  10  10   0     5294.46     4981.22    308.97 o 
  -9  11   0     7335.27     7823.69    536.39 o 
  -7  11   0      481.45      533.26    167.66 o 
  -5  11   0      153.66      113.31    121.14 o 
  -3  11   0     1142.48     1196.88    153.65 o 
  -1  11   0     6793.18     7009.99    319.35 o 
   1  11   0    20209.75    20434.39    552.15 o 
   3  11   0    25426.22    23851.68    624.99 o 
   5  11   0    16514.56    15627.39    540.09 o 
   7  11   0     9509.27     8892.33    385.04 o 
   9  11   0      929.68      775.10    167.18 o 
  11  11   0    17826.48    19626.12   1070.71 o 
 -10  12   0      160.51      256.49    176.93 o 
  -8  12   0    33094.60    36760.25   2525.09 o 
  -4  12   0    55729.11    68072.09   1939.11 o 
  -2  12   0    20722.22    25641.40    825.84 o 
   0  12   0    22401.04    23641.73    761.86 o 
   2  12   0      225.34      214.16    117.08 o 
   4  12   0     6799.37     7606.47    281.24 o 
   6  12   0    19748.28    20337.54    803.24 o 
   8  12   0    10205.70    10775.12    482.83 o 
  10  12   0     4607.42     4667.97    480.01 o 
  12  12   0       74.91      225.44    239.63 o 
 -11  13   0    21809.57    22301.29   3849.77 o 
  -9  13   0    13984.76    15220.86   1665.15 o 
  -7  13   0    14105.70    12818.59    852.31 o 
  -5  13   0      341.07      217.25    246.82 o 
  -3  13   0       36.99      -71.88    133.82 o 
  -1  13   0     2016.65     2114.58    212.34 o 
   1  13   0     2625.84     2641.28    217.77 o 
   3  13   0     3967.31     4159.85    255.74 o 
   5  13   0     3994.74     4048.49    267.57 o 
   7  13   0     1417.92     1475.35    196.62 o 
   9  13   0      366.67       96.76    164.82 o 
  11  13   0     8546.50     8495.73    720.07 o 
 -10  14   0     1260.21     1119.37    305.95 o 
  -8  14   0     4177.86     5549.91    690.96 o 
  -6  14   0    27265.58    32154.75   1318.56 o 
  -4  14   0    60619.68    77129.18   2695.07 o 
  -2  14   0    63957.01    73292.88   2547.18 o 
   0  14   0    11941.45    14359.45    554.19 o 
   2  14   0     5065.35     5798.61    319.87 o 
   4  14   0    21654.89    21887.71   1327.35 o 
   6  14   0    21054.45    23780.00   1718.55 o 
   8  14   0    41652.34    45233.89   2142.19 o 
  10  14   0    29466.59    34033.31   2105.07 o 
  -9  15   0    16377.54    18848.25   1897.37 o 
  -7  15   0     3601.76     3496.84    431.32 o 
  -5  15   0     4654.14     4672.32    454.23 o 
  -3  15   0    17985.44    18981.14   1038.69 o 
  -1  15   0    23325.20    23603.54   1005.61 o 
   1  15   0     4114.96     3630.39    362.47 o 
   3  15   0      175.81      259.40    310.91 o 
   5  15   0       10.01     -159.69    256.59 o 
   7  15   0       50.97     -236.27    250.92 o 
   9  15   0      129.79      382.52    209.66 o 
  -8  16   0      396.55      260.86    329.35 o 
  -6  16   0     1867.99     2320.07    666.70 o 
  -4  16   0     4597.44     5297.25    468.88 o 
  -2  16   0    17298.04    18347.12    867.51 o 
   0  16   0     2794.96     2756.78    338.17 o 
   2  16   0     1533.87     1231.83    389.82 o 
   4  16   0    17949.05    19180.57   1316.24 o 
   6  16   0    33806.63    36040.46   2102.41 o 
   8  16   0    41125.89    39596.60   2268.24 o 
  -5  17   0     2315.74     1929.27    374.52 o 
  -3  17   0     9735.20    10873.17    665.67 o 
  -1  17   0    28762.07    29060.88   1213.81 o 
   1  17   0    28101.09    28640.61   1180.55 o 
   3  17   0     9715.00     8172.46    824.43 o 
   5  17   0     1099.47     1157.64    416.75 o 
  -2  18   0      128.96      -54.24    248.95 o 
   0  18   0     1072.05      757.71    283.26 o 
   2  18   0     1879.09     1996.77    491.87 o 
   1   0   1    13805.52    15786.83    520.04 o 
   3   0   1    78916.85    80069.79   2100.95 o 
   5   0   1    79023.60    76402.74   1733.46 o 
   7   0   1    93935.34    88959.42   2029.52 o 
   9   0   1    42562.04    43250.03   1039.94 o 
  11   0   1    13661.18    15246.39    530.26 o 
  13   0   1      750.23      954.53    214.28 o 
  15   0   1     2129.95     2154.43    310.19 o 
  17   0   1      409.92      557.80    256.29 o 
 -18   1   1     6849.50     7352.75    806.00 o 
 -14   1   1    41468.30    46860.23   1697.41 o 
 -12   1   1    44843.18    47590.85   1371.30 o 
 -10   1   1    26885.80    27009.06    687.24 o 
  -8   1   1    12159.21    12151.66    346.94 o 
  -6   1   1     8703.87     8814.16    251.51 o 
  -4   1   1    10715.24     9679.63    253.88 o 
  -2   1   1    16709.77    16349.65    441.94 o 
   0   1   1    13727.09    14642.13    400.81 o 
   2   1   1     2111.25     2817.40    156.94 o 
   4   1   1     7467.71     9364.57    332.51 o 
   6   1   1     5647.95     5852.48    209.62 o 
   8   1   1    10161.51    10423.98    305.09 o 
  10   1   1    22098.00    20105.93    565.58 o 
  12   1   1    35692.59    40796.65   1196.50 o 
  14   1   1    29799.71    34259.93   1326.79 o 
  16   1   1    15175.56    18241.02    860.39 o 
  18   1   1     2455.79     2304.26    367.85 o 
 -17   2   1     8873.69     8838.61    823.01 o 
 -15   2   1      562.79      715.56    214.74 o 
 -13   2   1     1136.34     1109.94    161.79 o 
 -11   2   1     2626.13     2854.93    169.29 o 
  -9   2   1    19148.46    19796.63    522.95 o 
  -7   2   1    38772.54    39229.76    934.01 o 
  -5   2   1    58064.13    55746.46   1285.49 o 
  -3   2   1    43502.77    43115.76   1149.31 o 
  -1   2   1     2116.06     2729.21    108.93 o 
   1   2   1    17097.37    16017.69    494.12 o 
   3   2   1   245336.55   253554.27  11896.85 o 
   5   2   1   418159.72   439570.72  24736.98 o 
   7   2   1   165173.83   170912.44   3821.48 o 
   9   2   1    38119.96    38891.59    931.23 o 
  11   2   1    14192.36    15411.05    544.42 o 
  13   2   1     4245.96     4923.20    405.39 o 
  15   2   1     9147.81     9625.63    585.09 o 
  17   2   1     6403.58     6728.30    530.48 o 
 -16   3   1    18746.69    21326.91   1415.46 o 
 -14   3   1    44400.83    46654.04   1686.09 o 
 -12   3   1    46946.40    52666.99   1272.72 o 
 -10   3   1    31925.42    32141.52    804.89 o 
  -8   3   1     1224.93     1355.55    100.99 o 
  -6   3   1    24488.70    27270.38    663.24 o 
  -4   3   1    45450.99    44713.27   1239.20 o 
  -2   3   1   246641.31   262910.91   8861.95 o 
   0   3   1    78978.95    71755.05   2162.48 o 
   2   3   1    42601.25    41105.24    944.96 o 
   4   3   1    34112.72    38367.98   2536.79 o 
   6   3   1    13540.83    14094.64   1076.48 o 
   8   3   1      996.92      744.52    157.68 o 
  10   3   1     8068.18     7966.00    338.75 o 
  12   3   1    11601.49    12298.49    726.25 o 
  14   3   1    17660.17    20601.94    921.49 o 
  16   3   1     8994.82     9553.19    610.24 o 
 -17   4   1     4170.52     4387.19    596.75 o 
 -15   4   1     1658.36     1446.32    369.03 o 
 -13   4   1     3554.39     3590.79    252.15 o 
 -11   4   1     7470.25     7369.28    267.27 o 
  -9   4   1     1924.50     1788.26    122.93 o 
  -7   4   1     8773.54     9649.37    284.18 o 
  -5   4   1     6191.25     6336.76    242.21 o 
  -3   4   1    34415.35    40061.61   1102.16 o 
   1   4   1    11057.18     9936.67    259.95 o 
   3   4   1    46838.36    43151.82   2386.60 o 
   5   4   1   151019.83   144310.20   9816.00 o 
   7   4   1   118910.70   118755.54   6077.27 o 
   9   4   1    40327.00    45446.50   1297.63 o 
  11   4   1     4970.78     5581.51    293.79 o 
  13   4   1    17881.12    19542.89    892.40 o 
  15   4   1    21172.78    23235.51   1079.08 o 
  17   4   1    17488.06    19047.77    950.42 o 
 -16   5   1    14598.38    13675.57   1033.72 o 
 -14   5   1    24588.09    24981.80   1520.82 o 
 -12   5   1    18787.13    19464.70    646.69 o 
 -10   5   1     7998.76     7932.36    273.75 o 
  -8   5   1     1703.56     1598.21    141.55 o 
  -6   5   1    23224.56    22102.61    669.57 o 
  -4   5   1   151773.61   162931.78   4281.58 o 
  -2   5   1   420755.78   410598.19  10548.74 o 
   0   5   1    77731.67    67952.88   1805.84 o 
   2   5   1    58239.77    52425.37   2858.08 o 
   4   5   1     6148.79     5677.12    347.03 o 
   6   5   1    20854.99    21198.62   1142.70 o 
   8   5   1    27038.87    27583.99   1330.49 o 
  10   5   1    10975.87    11027.29    430.81 o 
  12   5   1     1083.55     1078.36    179.24 o 
  14   5   1       65.39      164.36    240.79 o 
  16   5   1      536.15      807.87    306.64 o 
 -17   6   1     1820.36     2128.15    493.76 o 
 -15   6   1     1156.12     1133.98    367.14 o 
 -13   6   1    10371.34    11192.10    453.10 o 
 -11   6   1    17235.60    16023.08    652.35 o 
  -9   6   1    46218.11    50641.19   2280.18 o 
  -7   6   1    10798.96    10898.62    396.47 o 
  -5   6   1    20819.58    24110.77    725.33 o 
  -3   6   1    13636.62    12440.67    410.91 o 
  -1   6   1     5568.63     5387.08    199.19 o 
   1   6   1     8719.65     8235.07    299.23 o 
   3   6   1    24433.76    25027.88   1788.62 o 
   7   6   1    24104.76    21275.46   1585.74 o 
   9   6   1    16738.15    15160.15    530.19 o 
  11   6   1    13639.12    14068.95    663.21 o 
  13   6   1    25912.48    26994.68   1136.67 o 
  15   6   1    22127.70    25636.64   1144.03 o 
  17   6   1    27176.10    33130.68   1430.31 o 
 -16   7   1      744.91      207.90    332.64 o 
 -14   7   1    11347.29    11299.06    926.95 o 
 -12   7   1    12896.27    13869.35    552.46 o 
 -10   7   1       95.84       40.10    107.31 o 
  -8   7   1     6192.00     6356.06    297.70 o 
  -6   7   1    23810.62    22000.96    972.07 o 
  -4   7   1   119254.34   120886.60   4070.82 o 
  -2   7   1   165688.70   170809.36   5163.11 o 
   0   7   1    93995.34    87673.60   1982.75 o 
   2   7   1    38720.27    37764.22   1646.78 o 
   4   7   1     8756.55     9185.20    289.82 o 
   6   7   1    10709.70    10559.72    678.03 o 
   8   7   1    23571.15    21743.28    728.47 o 
  10   7   1    30930.46    31582.58   1601.84 o 
  12   7   1    34192.83    37869.59   1473.78 o 
  14   7   1     4252.42     4496.36    458.21 o 
  16   7   1      619.96      584.29    327.28 o 
 -15   8   1     2215.15     2412.57    460.21 o 
 -13   8   1    15245.81    17357.90   1311.13 o 
 -11   8   1    30258.86    33840.58   1868.32 o 
  -9   8   1    51194.90    52873.83   2527.92 o 
  -7   8   1    23632.57    24238.99   1137.05 o 
  -5   8   1    27068.08    28997.30    877.16 o 
  -3   8   1      960.43      743.14    106.09 o 
  -1   8   1    10061.56    10240.96    451.16 o 
   1   8   1    12019.83    12084.28    461.94 o 
   3   8   1     1206.61     1226.76    120.67 o 
   5   8   1     1682.90     1670.69    109.33 o 
   7   8   1     6141.30     5543.21    269.15 o 
   9   8   1     5019.15     4122.88    256.42 o 
  11   8   1     5044.97     5553.06    554.19 o 
  13   8   1     6544.63     6285.99    687.42 o 
  15   8   1    13535.84    15724.30   1721.38 o 
 -14   9   1     2125.46     2087.88    301.02 o 
 -12   9   1     1887.02     1833.30    219.23 o 
 -10   9   1     4559.88     5325.75    577.67 o 
  -8   9   1     4968.33     4474.07    267.36 o 
  -6   9   1    16895.96    17460.87    597.18 o 
  -4   9   1    40572.54    44382.07   1292.36 o 
  -2   9   1    37873.56    38056.25   1123.61 o 
   0   9   1    42621.02    44426.69   1296.27 o 
   2   9   1    19240.94    19049.33    669.37 o 
   4   9   1     1934.46     1631.82    118.72 o 
   6   9   1    46359.26    47119.88   2177.82 o 
   8   9   1    50920.14    49880.36   2121.95 o 
  10   9   1    55690.86    60806.31   2759.10 o 
  12   9   1    48217.86    54060.30   4684.59 o 
  14   9   1    11054.46    11716.02   1183.49 o 
 -15  10   1     1628.82     1990.63    445.56 o 
 -13  10   1    14828.55    17412.44   1535.24 o 
 -11  10   1    72864.61    82045.83   5046.29 o 
  -9  10   1    55624.42    65690.00   3598.40 o 
  -7  10   1    31137.79    34717.36   1065.12 o 
  -5  10   1    11054.26     9865.04    409.85 o 
  -3  10   1     8084.93     8144.07    349.50 o 
  -1  10   1    22193.26    20599.20    663.54 o 
   1  10   1    27205.27    27407.81    693.60 o 
   3  10   1    31949.33    32546.24    912.76 o 
   5  10   1     8081.49     7616.03    366.06 o 
   7  10   1      106.54      155.78    111.68 o 
   9  10   1     4594.70     5188.51    302.52 o 
  11  10   1      602.12      483.68    170.36 o 
  13  10   1     1237.12     1369.10    308.35 o 
  15  10   1     3307.74     3502.74    483.93 o 
 -14  11   1     5388.85     5941.07    675.13 o 
 -12  11   1     6033.42     7086.30    698.76 o 
 -10  11   1      620.83      715.80    242.04 o 
  -8  11   1     5074.42     5873.29    434.69 o 
  -6  11   1    13624.80    13840.96    826.61 o 
  -4  11   1     4887.42     4881.28    283.30 o 
  -2  11   1    14215.46    15218.81    543.19 o 
   0  11   1    13663.64    15495.94    719.25 o 
   2  11   1     2637.80     2928.61    168.34 o 
   4  11   1     7434.28     7213.01    264.41 o 
   6  11   1    17009.81    14463.57    885.52 o 
   8  11   1    30115.40    31759.44   1447.46 o 
  10  11   1    73248.84    80461.10   3480.64 o 
  12  11   1    25599.71    27456.95    943.97 o 
  14  11   1     4239.59     4993.07    505.89 o 
 -13  12   1     6752.43     7751.30    947.97 o 
 -11  12   1    25605.01    27965.60   3896.30 o 
  -9  12   1    47993.31    56232.67   7454.57 o 
  -7  12   1    34176.41    39121.80   1461.69 o 
  -3  12   1    11657.93    12174.07    701.65 o 
  -1  12   1    35835.35    39031.79   1179.90 o 
   1  12   1    45124.83    47750.48   1377.52 o 
   3  12   1    46811.09    51949.35   1317.07 o 
   5  12   1    18806.30    18236.25    815.61 o 
   7  12   1    12894.43    13570.26    809.34 o 
   9  12   1     1864.55     1499.89    203.52 o 
  11  12   1     6015.76     5668.90    366.17 o 
  13  12   1      693.81      795.88    324.92 o 
 -12  13   1      690.04      577.29    290.17 o 
 -10  13   1     1199.41     1247.04    249.70 o 
  -8  13   1     6401.46     6550.33    428.24 o 
  -6  13   1    25751.44    26259.08   1111.59 o 
  -4  13   1    17934.95    19738.19    709.13 o 
  -2  13   1     4329.31     5213.47    339.98 o 
   0  13   1      737.38      573.61    157.47 o 
   2  13   1     1146.71      894.02    150.87 o 
   4  13   1     3590.48     3346.70    313.97 o 
   6  13   1    10315.21    10043.99    428.55 o 
   8  13   1    15330.24    16827.11   1126.31 o 
  10  13   1    14852.29    16308.10    857.35 o 
  12  13   1     6662.23     7349.50    820.49 o 
 -11  14   1     4242.92     4856.54   1040.38 o 
  -9  14   1    11096.08    12045.91   1505.46 o 
  -7  14   1     4241.93     4441.14    999.78 o 
  -5  14   1       71.19     -163.94    163.94 o 
  -3  14   1    17530.41    20905.47    752.00 o 
  -1  14   1    29708.02    34548.77   1083.66 o 
   1  14   1    41661.68    46032.04   1361.58 o 
   3  14   1    44510.99    46997.39   2408.56 o 
   5  14   1    24635.59    24770.70   2283.12 o 
   7  14   1    11356.36    11017.18    609.14 o 
   9  14   1     2110.74     1742.32    243.61 o 
  11  14   1     5385.59     5736.62    578.53 o 
 -10  15   1     3283.68     3813.03    832.77 o 
  -6  15   1    22010.91    23827.60   1562.87 o 
  -4  15   1    20853.58    21516.69   1932.79 o 
  -2  15   1     9067.86     8848.23    553.74 o 
   0  15   1     2158.24     2216.28    235.04 o 
   2  15   1      590.82      777.00    184.30 o 
   4  15   1     1688.56     1387.45    262.93 o 
   6  15   1     1171.25     1008.92    265.71 o 
   8  15   1     2244.66     1910.28    327.08 o 
  10  15   1     1632.05     1413.04    249.58 o 
  -7  16   1      636.46      703.73    342.08 o 
  -5  16   1      536.32      782.06    292.61 o 
  -3  16   1     8980.15    10061.89    606.27 o 
  -1  16   1    15091.96    16932.61    817.93 o 
   1  16   1    23136.66    26328.57   1087.33 o 
   3  16   1    18561.88    19640.74   1337.03 o 
   5  16   1    14553.70    12946.11   1021.91 o 
   7  16   1      752.13      450.76    362.88 o 
  -6  17   1    27072.87    28596.04   1838.78 o 
  -4  17   1    17576.15    19373.78    941.13 o 
  -2  17   1     6414.15     7582.99    541.26 o 
   0  17   1      392.50      481.09    239.27 o 
   2  17   1     8819.19     8669.48    840.49 o 
   4  17   1     4123.76     4634.74    657.23 o 
   6  17   1     1833.82     1716.60    459.74 o 
  -1  18   1     2524.41     2470.75    474.86 o 
   1  18   1     6884.55     7434.49    811.67 o 
   0   0   2   275189.56   246120.50  11568.39 o 
   2   0   2   182529.92   187609.31   5872.88 o 
   4   0   2    39233.45    36854.29    960.88 o 
   6   0   2     6836.90     7954.83    227.14 o 
   8   0   2    16534.17    16496.55    439.40 o 
  10   0   2    19968.28    20008.48    536.77 o 
  12   0   2    34175.15    35827.58   2313.83 o 
  14   0   2     7375.10     6637.78    871.20 o 
  16   0   2    10899.12    11292.57    644.62 o 
  18   0   2     1249.79     1369.34    321.74 o 
 -17   1   2    13328.58    15311.98   1046.01 o 
 -15   1   2    15666.93    17741.46    810.75 o 
 -13   1   2      398.46      452.29    186.01 o 
 -11   1   2    20895.00    23065.23    771.96 o 
  -9   1   2    38205.71    42326.88   1215.19 o 
  -7   1   2   103599.97   107303.69   2421.62 o 
  -5   1   2    33881.94    38592.11   1050.28 o 
  -3   1   2    14550.09    14605.74    412.16 o 
  -1   1   2    15557.89    16415.84    864.79 o 
   1   1   2    15562.38    15813.23    424.62 o 
   3   1   2     8644.16     8857.93    258.57 o 
   5   1   2     2526.52     2095.54    225.81 o 
   7   1   2    19021.61    20948.43    761.57 o 
   9   1   2    19517.33    21340.82    552.86 o 
  11   1   2    22401.56    27075.78    896.30 o 
  13   1   2     4804.91     5078.41    382.35 o 
  15   1   2     9381.74    10411.52    602.46 o 
  17   1   2    12584.84    14913.83    777.10 o 
 -16   2   2     4123.20     4197.11    394.40 o 
 -14   2   2     1407.53     1152.05    226.81 o 
 -12   2   2     1276.17     1089.86    131.07 o 
 -10   2   2    29795.01    31876.15    797.24 o 
  -8   2   2    27688.43    28907.77    718.01 o 
  -6   2   2    15550.00    15330.77    398.74 o 
  -4   2   2    28024.25    27080.67    747.68 o 
  -2   2   2   131344.52   123950.07   6521.22 o 
   0   2   2   182362.89   162988.38   4236.97 o 
   2   2   2   131303.53   122716.80   3132.59 o 
   4   2   2    47388.64    52967.95   2274.15 o 
   6   2   2      917.87     1369.44    207.74 o 
   8   2   2    36446.64    37387.04   1107.93 o 
  10   2   2    50095.54    51576.16   1893.95 o 
  12   2   2    48492.93    50663.34   1790.54 o 
  14   2   2    24238.01    25853.08   1074.66 o 
  16   2   2     8768.48     9371.53    595.44 o 
 -17   3   2     5818.29     7559.21    775.30 o 
 -15   3   2     2049.41     1971.73    433.29 o 
 -13   3   2     7168.69     6844.37    410.57 o 
 -11   3   2    24004.64    27514.46    766.04 o 
  -9   3   2    82634.52    83372.87   2192.38 o 
  -7   3   2   159901.13   179770.86   5932.44 o 
  -5   3   2    42421.38    41830.56   1644.48 o 
  -3   3   2     8078.67     9086.46    291.67 o 
  -1   3   2     8764.78     8621.14    329.48 o 
   1   3   2    14769.72    13601.22    332.28 o 
   3   3   2     8252.04     8587.59    432.48 o 
   5   3   2    12549.26    11481.10    895.44 o 
   7   3   2     6443.92     7966.99    447.96 o 
   9   3   2     4666.84     4745.51    186.96 o 
  11   3   2     6618.95     6881.19    323.98 o 
  13   3   2     7269.26     6671.37    470.04 o 
  15   3   2     6190.34     6607.55    626.95 o 
  17   3   2    11675.96    13370.02    770.26 o 
 -16   4   2    18950.89    17871.88   1231.68 o 
 -14   4   2    20693.94    22540.64   1396.09 o 
 -12   4   2    10183.84     9579.76    329.39 o 
 -10   4   2     3506.67     3518.73    176.99 o 
  -8   4   2     2123.51     2063.43    158.57 o 
  -6   4   2    10725.31    12392.81    412.83 o 
  -4   4   2     4388.04     3738.67    167.90 o 
  -2   4   2    46842.02    47636.19   1298.99 o 
   0   4   2    39373.27    32403.54    930.72 o 
   2   4   2    27901.73    25184.77    601.32 o 
   4   4   2     4388.27     3542.67    130.84 o 
   6   4   2    27774.56    25831.85   2280.64 o 
   8   4   2    78228.66    80699.69   7557.09 o 
  10   4   2    63677.56    64752.17   1903.75 o 
  12   4   2    57152.63    64085.28   2231.06 o 
  14   4   2    31632.89    33005.11   1333.46 o 
  16   4   2    11385.93    11867.34    707.84 o 
 -17   5   2     6440.07     5675.08    683.17 o 
 -15   5   2     2570.16     3133.62    481.48 o 
 -13   5   2    11029.77    12023.89    774.11 o 
 -11   5   2    29088.16    29867.49   1477.14 o 
  -9   5   2    83445.13    95191.41   4436.95 o 
  -7   5   2   133870.02   146811.81   7283.62 o 
  -5   5   2    54042.59    58979.03   1866.99 o 
  -3   5   2    12697.33    11697.52    774.58 o 
  -1   5   2     2567.30     1672.29    128.77 o 
   1   5   2    33958.77    35016.51    829.80 o 
   3   5   2    42543.66    40343.69   1690.22 o 
   5   5   2    54026.96    51044.91   3173.06 o 
   7   5   2     5686.80     4558.51    222.33 o 
   9   5   2     5664.03     5765.29    375.60 o 
  11   5   2     1529.00     1788.87    195.54 o 
  13   5   2     3976.45     4989.62    427.18 o 
  15   5   2     3275.38     3159.29    396.02 o 
  17   5   2     3484.83     4031.97    476.58 o 
 -16   6   2    34538.09    34221.52   2005.08 o 
 -14   6   2    33386.95    34987.09   3691.26 o 
 -12   6   2    18346.65    16585.91   1044.64 o 
 -10   6   2     4533.63     4542.66    285.86 o 
  -8   6   2     2713.94     2803.30    398.16 o 
  -6   6   2     5301.94     5535.06    304.94 o 
  -4   6   2    27976.01    29854.14    873.54 o 
  -2   6   2      932.30      983.02    102.35 o 
   0   6   2     6847.03     7150.31    240.11 o 
   2   6   2    15493.42    14507.30    482.05 o 
   4   6   2    10676.49    10586.52    652.06 o 
   6   6   2     5487.06     4777.76    365.90 o 
  10   6   2    40432.68    39035.76   1847.52 o 
  12   6   2    30768.02    32490.91   2050.20 o 
  14   6   2    22743.06    23411.37   1499.56 o 
  16   6   2     5056.72     5648.68    537.29 o 
 -15   7   2     4858.30     4969.24    594.34 o 
 -13   7   2     4391.44     4388.32    901.27 o 
 -11   7   2    14387.31    16861.13    960.95 o 
  -9   7   2    48797.88    53724.57   3888.11 o 
  -7   7   2    60692.39    70951.34   7018.09 o 
  -5   7   2     5699.71     5055.01    242.57 o 
  -3   7   2     6421.63     7052.73    345.54 o 
  -1   7   2    19109.93    20521.93    625.42 o 
   1   7   2   103773.51   100158.58   2265.13 o 
   3   7   2   159840.25   169440.58   8351.96 o 
   5   7   2   133739.69   146721.16   4506.96 o 
   7   7   2    60638.17    60092.64   5477.62 o 
   9   7   2    16515.58    14461.73    988.41 o 
  11   7   2     6263.50     5180.62    402.77 o 
  13   7   2     6947.29     7402.44    873.56 o 
 -16   8   2    31612.32    31321.62   1872.80 o 
 -14   8   2    24677.91    27448.84   2394.62 o 
 -12   8   2    13739.76    13547.55   1040.86 o 
 -10   8   2     1644.19     1989.05    382.49 o 
  -8   8   2    10408.52    11292.09   1108.55 o 
  -6   8   2    31475.65    29998.08   1485.00 o 
  -4   8   2    79258.66    80751.42   3661.87 o 
  -2   8   2    36384.36    35304.16   1031.13 o 
   0   8   2    16592.41    15191.15    741.94 o 
   2   8   2    27668.18    27502.61    950.74 o 
   4   8   2     2095.03     1935.66    151.47 o 
   6   8   2     2738.51     2327.23    188.62 o 
   8   8   2    10579.88    10111.56    649.36 o 
  10   8   2    15596.05    14882.37    677.76 o 
  12   8   2    16216.63    16465.42    799.65 o 
  14   8   2     7698.53     7357.43    561.74 o 
  16   8   2     1649.28     2097.73    401.61 o 
 -15   9   2     3170.14     2548.21    443.20 o 
 -13   9   2     2228.89     2427.05    298.79 o 
 -11   9   2     2432.13     2654.39    298.72 o 
  -9   9   2     3116.66     3549.56    583.54 o 
  -7   9   2    16455.00    16828.66   1826.61 o 
  -5   9   2     5721.07     5166.24    530.62 o 
  -3   9   2     4581.05     4036.65    239.84 o 
  -1   9   2    19499.89    20217.64    651.76 o 
   1   9   2    38102.11    39583.68    956.10 o 
   3   9   2    82704.12    80370.30   1883.48 o 
   5   9   2    83557.86    85938.80   4709.51 o 
   7   9   2    48783.10    47142.25   3022.61 o 
   9   9   2     3168.06     2982.14    250.64 o 
  11   9   2     9285.86     9617.14    766.38 o 
  13   9   2    10770.43    12538.93    711.41 o 
  15   9   2    18637.48    19979.76   1159.40 o 
 -14  10   2    15231.95    17209.50   1116.87 o 
 -12  10   2     8675.22     9255.51   1852.48 o 
 -10  10   2      251.73      240.51    210.62 o 
  -8  10   2    15454.23    18013.97    967.28 o 
  -6  10   2    40879.02    40956.63   3025.67 o 
  -4  10   2    63692.45    59518.54   1739.47 o 
  -2  10   2    49821.10    49827.48   1450.01 o 
   0  10   2    19902.59    19782.27    639.99 o 
   2  10   2    29628.33    31260.48    780.74 o 
   4  10   2     3395.26     3392.31    175.22 o 
   6  10   2     4448.27     3817.59    278.92 o 
   8  10   2     1582.29     1444.24    253.88 o 
  10  10   2      247.07       22.67    154.03 o 
  12  10   2     2752.17     2174.91    247.17 o 
  14  10   2     2095.35     1540.45    357.63 o 
 -13  11   2     3759.06     4938.53    610.41 o 
 -11  11   2     9333.59     9839.07   2160.29 o 
  -9  11   2     9223.36    10018.14   1372.00 o 
  -7  11   2     6392.16     5804.15    587.32 o 
  -5  11   2     1568.85     1815.57    285.27 o 
  -3  11   2     6597.81     6344.33    322.63 o 
  -1  11   2    22519.51    26469.32    834.86 o 
   1  11   2    20857.72    21986.71    703.48 o 
   3  11   2    23818.03    27056.81   1017.91 o 
   5  11   2    29000.57    27660.05   1385.95 o 
   7  11   2    14364.24    14087.57   1027.84 o 
   9  11   2     2468.63     2603.05    235.08 o 
  11  11   2     9397.44     8440.00    430.45 o 
  13  11   2    17771.24    21924.24   2268.94 o 
 -12  12   2     2072.12     1753.96    717.48 o 
 -10  12   2     2787.56     2915.53    731.19 o 
  -8  12   2    16159.36    16215.59   1005.15 o 
  -6  12   2    31096.42    33804.42   2149.78 o 
  -4  12   2    57349.35    62490.90   2287.22 o 
  -2  12   2    48475.61    51618.57   2130.06 o 
   0  12   2    33764.91    34516.98   1050.67 o 
   2  12   2     1285.95     1209.34    198.73 o 
   4  12   2    10197.87     8897.56    377.87 o 
   6  12   2    18353.88    15755.29   1030.17 o 
   8  12   2    13608.80    12261.55    728.07 o 
  10  12   2     8837.40     9169.94    455.20 o 
  12  12   2     2093.88     1823.11    256.68 o 
 -11  13   2    17832.88    22260.04   2807.31 o 
  -9  13   2    10672.45    11455.39   1189.05 o 
  -7  13   2     6952.64     7718.73    801.84 o 
  -5  13   2     3954.23     4364.52    319.97 o 
  -3  13   2     7198.03     6857.47    365.21 o 
  -1  13   2     4801.13     4830.59    296.07 o 
   1  13   2      384.05      233.64    132.49 o 
   3  13   2     7165.48     7353.72    337.57 o 
   5  13   2    11008.83    10788.71    443.10 o 
   7  13   2     4477.41     3828.05    275.33 o 
   9  13   2     2244.61     1880.06    278.04 o 
  11  13   2     3808.42     3967.57    324.49 o 
 -10  14   2     2144.75     1917.30    356.15 o 
  -8  14   2     7691.33     8424.07    671.66 o 
  -6  14   2    22519.48    24159.15    961.11 o 
  -4  14   2    31645.13    32153.53   1047.13 o 
  -2  14   2    24455.25    25443.72    863.70 o 
   0  14   2     7357.12     6351.00    341.62 o 
   2  14   2     1432.59     1465.34    207.51 o 
   4  14   2    20818.22    20290.45   1158.45 o 
   6  14   2    33064.36    29516.44   3488.34 o 
   8  14   2    24950.48    25756.37   2160.40 o 
  10  14   2    15452.63    15012.87   1209.84 o 
  -9  15   2    18749.99    22947.86   3363.85 o 
  -7  15   2     2882.98     2735.29    643.55 o 
  -5  15   2     3284.63     3366.46    340.36 o 
  -3  15   2     6183.09     6776.40    397.03 o 
  -1  15   2     9289.09     9963.33    523.22 o 
   1  15   2    15658.26    17726.98    644.52 o 
   3  15   2     2064.37     1665.58    274.30 o 
   5  15   2     2585.91     2395.67    323.65 o 
   7  15   2     4893.34     4132.39    390.62 o 
   9  15   2     3126.41     3080.80    378.14 o 
  -8  16   2     1622.61     1682.00    379.73 o 
  -6  16   2     5114.92     5282.15    502.30 o 
  -4  16   2    11329.49    12328.81    998.29 o 
  -2  16   2     8688.03     8540.43    554.19 o 
   0  16   2    10929.23    11210.10    585.02 o 
   2  16   2     4055.12     4162.56    411.48 o 
   4  16   2    18937.31    18096.00   1273.26 o 
   6  16   2    34627.89    34813.19   5865.95 o 
   8  16   2    31820.38    33112.77   4557.50 o 
  -5  17   2     3521.05     4250.50    472.82 o 
  -3  17   2    11761.36    13890.86    750.72 o 
  -1  17   2    12441.85    14453.10    739.16 o 
   1  17   2    13186.26    13584.39   1116.40 o 
   3  17   2     5827.81     5796.03    723.79 o 
   5  17   2     6513.71     5042.00    641.58 o 
   0  18   2     1243.17     1275.55    502.50 o 
   1   0   3     6045.18     5717.86    215.44 o 
   3   0   3    63264.91    69369.70   2208.94 o 
   5   0   3   147558.14   157663.84   5814.31 o 
   7   0   3    88115.37    89988.77   2659.37 o 
   9   0   3    22442.81    21147.16    715.62 o 
  11   0   3    16578.93    16563.83    948.28 o 
  13   0   3    14169.64    14695.40    684.76 o 
  15   0   3     5610.16     6652.93    673.71 o 
  17   0   3     2298.35     2146.71    334.32 o 
 -16   1   3    24064.93    24496.17   1295.94 o 
 -14   1   3    47630.51    52224.55   2073.35 o 
 -12   1   3    44490.77    44716.07   4250.88 o 
 -10   1   3    40295.09    42627.32   1558.06 o 
  -8   1   3     1931.11     1475.04    119.62 o 
  -6   1   3    15776.32    14970.07    382.02 o 
  -2   1   3    24659.60    22618.82    958.73 o 
   0   1   3     6110.31     5885.16    210.37 o 
   2   1   3    11132.36    10686.37    557.02 o 
   4   1   3    15748.44    16884.50    762.46 o 
   6   1   3    10602.27    10020.97    271.73 o 
   8   1   3    19888.78    22029.60    873.68 o 
  10   1   3    16481.02    18014.77    748.63 o 
  12   1   3    29894.93    32764.56   1978.63 o 
  14   1   3    28626.99    30145.87   1201.86 o 
  16   1   3    12952.92    14227.64    737.92 o 
 -17   2   3     2630.89     2620.50    507.46 o 
 -15   2   3     5493.73     4883.20    400.93 o 
 -13   2   3    15702.98    16187.18   1107.66 o 
 -11   2   3    16531.49    16822.00    787.44 o 
  -9   2   3    10902.53    10352.80    501.83 o 
  -7   2   3    72042.67    83991.34   4610.79 o 
  -5   2   3    49281.09    50231.56   3185.04 o 
  -3   2   3    14688.12    16594.14    946.48 o 
  -1   2   3    11211.06     9992.68    298.96 o 
   1   2   3    24415.38    21126.28    577.28 o 
   3   2   3   104793.75    95588.07   2824.19 o 
   5   2   3   179653.52   197290.83   9082.39 o 
   7   2   3   112604.53   118515.65   4156.75 o 
   9   2   3    36284.26    35249.18   1427.58 o 
  11   2   3    14171.41    13678.06    640.62 o 
  13   2   3     2172.32     2786.42    325.28 o 
  15   2   3    10845.03    12032.16    670.44 o 
  17   2   3     8330.82     9092.37    605.75 o 
 -16   3   3    29295.35    31560.68   1873.74 o 
 -14   3   3    34978.07    36852.50   2380.68 o 
 -12   3   3    41939.18    45242.38   2437.62 o 
 -10   3   3    32946.93    31810.64   1471.19 o 
  -8   3   3     5181.70     6071.86    337.43 o 
  -6   3   3    10533.09    11013.21    672.69 o 
  -4   3   3    59820.66    56826.81   3244.87 o 
  -2   3   3   105118.34    99905.09   4680.57 o 
   0   3   3    63583.13    60797.71   1611.14 o 
   2   3   3    14620.82    15438.59    583.79 o 
   4   3   3    57298.14    53019.27   2086.21 o 
   6   3   3    21085.23    22708.94   1219.76 o 
   8   3   3     2828.84     2738.89    166.61 o 
  10   3   3     1092.65     1021.69    244.04 o 
  12   3   3     9296.22     9584.68    549.87 o 
  14   3   3     6979.71     7884.13    530.41 o 
  16   3   3     8382.29     8111.73    578.75 o 
 -17   4   3     9796.56     8752.62    816.87 o 
 -15   4   3     4549.19     4450.49    564.16 o 
 -13   4   3     9446.62    10769.47    546.24 o 
 -11   4   3    23188.52    25095.59   1751.68 o 
  -9   4   3    21639.04    22276.89   1420.29 o 
  -7   4   3     8387.13     8251.93    432.05 o 
  -5   4   3    72141.26    81171.91   6389.80 o 
  -3   4   3    57180.31    54666.96   4065.64 o 
  -1   4   3    15812.46    15445.21    460.53 o 
   1   4   3    21057.47    18296.79    555.97 o 
   3   4   3    59874.90    53846.21   1588.27 o 
   5   4   3    70184.46    62389.16   3054.82 o 
   7   4   3    82420.64    81754.88   6661.63 o 
   9   4   3    53281.22    60515.66   4907.67 o 
  11   4   3      730.72      837.10    474.63 o 
  13   4   3    14945.21    16235.50    785.19 o 
  15   4   3    12264.00    14489.73    779.65 o 
 -16   5   3     5468.20     5503.11    653.87 o 
 -14   5   3    19899.40    21007.54   1317.66 o 
 -12   5   3    23181.49    26349.98   1234.98 o 
 -10   5   3     8862.45     8636.18    626.44 o 
  -8   5   3     3654.95     4105.29    357.43 o 
  -6   5   3    17747.95    17480.96   1011.40 o 
  -4   5   3    71199.12    66676.53   5479.26 o 
  -2   5   3   179751.30   174958.08   4623.88 o 
   0   5   3   147032.91   140597.63   3741.70 o 
   2   5   3    49002.65    45121.14   1200.68 o 
   4   5   3    72161.83    75663.95   2456.28 o 
   6   5   3    35770.46    29960.42   1863.76 o 
   8   5   3    18612.58    17733.91   2013.90 o 
  10   5   3     3678.31     3565.10    747.01 o 
  12   5   3     5030.07     4830.61    449.30 o 
  14   5   3     4736.58     5179.94    479.88 o 
  16   5   3     6088.53     5923.79    524.78 o 
 -15   6   3       39.20      101.59    271.22 o 
 -13   6   3     4534.51     5385.63    397.14 o 
 -11   6   3    24974.16    24646.42   2470.02 o 
  -9   6   3    35004.03    36186.83   2813.81 o 
  -7   6   3    38758.95    39325.32   3807.01 o 
  -5   6   3    35784.14    33962.60   1755.45 o 
  -3   6   3    21116.60    20801.16    893.39 o 
  -1   6   3    10858.60     9414.46    332.81 o 
   1   6   3    16175.66    13737.14    452.32 o 
   3   6   3    10504.58     9878.92    285.68 o 
   5   6   3    17617.27    15438.69   1156.69 o 
   7   6   3    25212.14    23423.04   2514.76 o 
   9   6   3    17106.99    17918.32   3904.81 o 
  11   6   3    18554.20    18434.63   1577.51 o 
  13   6   3     5086.92     5432.86    452.96 o 
  15   6   3    18952.89    20453.63   1004.81 o 
 -16   7   3      798.83      867.51    382.26 o 
 -14   7   3     2958.10     3258.61    340.53 o 
 -12   7   3     4654.32     4624.80    363.85 o 
 -10   7   3     8316.71     8829.58    686.31 o 
  -8   7   3     4118.19     4469.87    518.50 o 
  -6   7   3    25206.85    29487.17   2805.09 o 
  -4   7   3    82328.12    76899.67   5587.62 o 
  -2   7   3   112795.98   109214.84   2951.04 o 
   0   7   3    88888.61    83052.27   2266.43 o 
   2   7   3    71808.84    73617.63   1940.34 o 
   4   7   3     8432.36     7110.74    368.51 o 
   6   7   3    38417.57    32069.52   3702.43 o 
   8   7   3    28910.02    24010.98   3374.16 o 
  10   7   3    25610.72    21903.75   3283.30 o 
  12   7   3     9513.21     8822.22    558.88 o 
  14   7   3     3194.65     3518.37    562.99 o 
  16   7   3     6007.54     7293.28    612.31 o 
 -15   8   3     3129.60     4439.62    556.60 o 
 -13   8   3    13646.14    16629.87    761.99 o 
 -11   8   3    46338.65    50251.44   4132.23 o 
  -9   8   3    47559.09    54113.69   5158.07 o 
  -7   8   3    28604.71    31956.63   3012.33 o 
  -5   8   3    18314.39    17462.38   1323.28 o 
  -3   8   3     2909.07     2533.76    180.29 o 
  -1   8   3    19879.46    19803.28    634.33 o 
   1   8   3     1911.98     1464.60    115.33 o 
   3   8   3     5175.42     5609.38    209.43 o 
   5   8   3     3622.76     3817.06    206.92 o 
   7   8   3     4089.63     3196.14    459.59 o 
   9   8   3     6844.36     6278.77   1013.56 o 
  11   8   3     6525.69     5616.09    824.43 o 
  13   8   3     9510.81     8639.41    583.56 o 
  15   8   3    11043.25    11346.08    717.29 o 
 -14   9   3     3166.91     3706.28    522.57 o 
 -12   9   3    13027.45    16429.01   1068.69 o 
 -10   9   3    20403.81    21454.25   4030.95 o 
  -8   9   3     6786.64     7729.31   1616.02 o 
  -6   9   3    17047.17    22649.20   1912.93 o 
  -4   9   3    52960.85    57473.14   3277.94 o 
  -2   9   3    36045.08    32315.35    979.71 o 
   0   9   3    22610.60    19782.40    631.00 o 
   2   9   3    10966.02     9900.87    306.60 o 
   4   9   3    21638.79    21325.80    985.59 o 
   6   9   3    35061.73    31246.74   2156.62 o 
   8   9   3    47519.25    42301.29   4070.99 o 
  10   9   3    60501.67    59651.54   3967.53 o 
  12   9   3    21438.17    21301.67   1616.49 o 
  14   9   3     8731.21     9547.29    642.69 o 
 -13  10   3    13002.13    16079.87   1088.99 o 
 -11  10   3    32764.72    35274.13   7281.89 o 
  -9  10   3    61079.46    74034.41  10486.52 o 
  -7  10   3    25623.87    22451.52   2915.16 o 
  -5  10   3     3618.45     3557.62    251.61 o 
  -3  10   3     1109.71      964.48    147.83 o 
  -1  10   3    16532.23    16561.42    583.76 o 
   1  10   3    40417.77    41283.82   1248.34 o 
   3  10   3    33108.58    30413.50    758.94 o 
   5  10   3     8794.50     7613.08    516.59 o 
   7  10   3     8402.18     7614.44    474.82 o 
   9  10   3    20276.70    18061.26   1489.17 o 
  11  10   3     5210.00     5218.78    335.18 o 
  13  10   3     5785.82     5790.20    486.71 o 
 -14  11   3     6305.41     8860.82    793.24 o 
 -12  11   3     5495.59     6928.97    704.43 o 
 -10  11   3     5162.18     5993.96   1380.51 o 
  -8  11   3     6402.93     5457.49    745.59 o 
  -6  11   3    18660.02    17423.26   1820.64 o 
  -4  11   3      719.10      570.75    182.87 o 
  -2  11   3    14166.50    13871.94    519.09 o 
   0  11   3    16555.33    16481.05    569.17 o 
   2  11   3    16557.56    15448.50    530.30 o 
   4  11   3    23143.64    24350.27    755.05 o 
   6  11   3    25087.60    21866.12   1488.55 o 
   8  11   3    46452.35    43526.15   3125.74 o 
  10  11   3    32700.24    31380.58   1780.96 o 
  12  11   3    17118.70    18064.70    914.12 o 
  14  11   3     6011.93     6731.23    586.98 o 
 -13  12   3     7611.42     8882.08    827.26 o 
 -11  12   3    17047.58    18727.24   4667.82 o 
  -9  12   3    21361.08    22277.96   2661.23 o 
  -7  12   3     9468.72     9149.42    947.52 o 
  -5  12   3     5070.84     4574.68    380.84 o 
  -3  12   3     9376.34     9531.97    428.49 o 
  -1  12   3    30085.54    32575.32   1007.51 o 
   1  12   3    44417.83    43710.27   1468.24 o 
   3  12   3    41992.30    41752.12   1712.30 o 
   5  12   3    23436.55    22279.37    799.22 o 
   7  12   3     4610.03     3693.70    260.55 o 
   9  12   3    12974.30    12122.26    979.97 o 
  11  12   3     5535.65     4770.32    369.06 o 
  13  12   3     1791.30     1311.25    362.28 o 
 -12  13   3     1789.96     2714.52    577.39 o 
 -10  13   3     5674.29     5528.06    732.60 o 
  -8  13   3     9558.08     9049.68   1172.69 o 
  -6  13   3     5113.89     5307.18    337.08 o 
  -4  13   3    14897.49    15879.04    610.49 o 
  -2  13   3     2251.85     2768.09    247.50 o 
   0  13   3    14294.61    14359.24    538.68 o 
   2  13   3    15643.25    15340.46    622.92 o 
   4  13   3     9428.33     8939.29    500.71 o 
   6  13   3     4583.01     4365.92    286.75 o 
   8  13   3    13634.43    12717.28    591.16 o 
  10  13   3    12997.39    11981.12   1050.94 o 
  12  13   3     7630.32     7009.76    576.06 o 
 -11  14   3     6067.48     5649.30    829.15 o 
  -9  14   3     8666.53     9275.43    602.18 o 
  -7  14   3     3132.30     2915.25    706.38 o 
  -5  14   3     4684.37     5149.12    352.24 o 
  -3  14   3     6944.31     6740.41    382.37 o 
  -1  14   3    28770.27    29381.59    954.40 o 
   1  14   3    47639.67    48912.96   2151.68 o 
   3  14   3    34860.61    33919.60   1558.86 o 
   5  14   3    19875.85    18715.86   1883.89 o 
   7  14   3     2895.93     2850.37    318.76 o 
  11  14   3     6288.41     7231.02    861.43 o 
  -8  15   3    11195.26    12492.01   1048.30 o 
  -6  15   3    18830.28    19994.46   1499.02 o 
  -4  15   3    12127.42    13174.24    571.51 o 
  -2  15   3    10869.51    11090.49    497.65 o 
   0  15   3     5692.09     5997.12    349.07 o 
   2  15   3     5369.49     5286.35    413.69 o 
   4  15   3     4483.84     4342.65    458.09 o 
   6  15   3       33.77     -191.21    191.21 o 
   8  15   3     3099.58     2864.31    445.81 o 
  -7  16   3     6014.26     6776.56    551.34 o 
  -5  16   3     6118.88     5576.98    405.83 o 
  -3  16   3     8362.66     8484.92    454.06 o 
  -1  16   3    12814.75    12801.95    557.78 o 
   1  16   3    24067.12    24743.77    843.23 o 
   3  16   3    29465.80    31106.26   1306.05 o 
   5  16   3     5420.29     4997.04    427.76 o 
   7  16   3      796.63      411.72    250.10 o 
  -4  17   3    18068.62    18944.12   1784.69 o 
  -2  17   3     8310.63     8434.89    565.17 o 
   0  17   3     2287.50     2194.85    269.80 o 
   2  17   3     2636.10     2645.74    366.04 o 
   4  17   3     9631.32     9501.85    607.80 o 
   0   0   4    32465.25    33146.70   1586.96 o 
   2   0   4   106251.79   118432.26   3729.83 o 
   4   0   4    69777.41    83967.56   2676.82 o 
   6   0   4    33087.67    37903.29   1263.58 o 
   8   0   4    18296.93    16196.13    939.83 o 
  10   0   4    24346.09    27257.20   1489.39 o 
  12   0   4    14057.71    14423.72   1089.94 o 
  14   0   4     5789.76     6268.93    633.79 o 
  16   0   4     7044.78     6677.86    503.15 o 
 -17   1   4     9289.63     9572.56   1062.77 o 
 -15   1   4    11477.00    11135.39    612.77 o 
 -13   1   4     1886.08     2040.47    284.91 o 
 -11   1   4    18120.38    18878.76   1261.77 o 
  -9   1   4    43643.65    41903.79   2893.25 o 
  -7   1   4    72897.13    79390.73   2566.51 o 
  -5   1   4    22772.04    21889.09    761.61 o 
  -3   1   4    28314.21    30765.33   1126.88 o 
  -1   1   4    33325.98    34876.92    815.48 o 
   1   1   4    33289.90    33022.25   1077.46 o 
   3   1   4     6802.37     7993.81    310.32 o 
   5   1   4     3691.71     4291.29    251.84 o 
   7   1   4    15394.26    15981.37    946.26 o 
   9   1   4    26819.10    29119.84   1799.47 o 
  11   1   4     8073.07     7870.77    621.75 o 
  13   1   4     8037.97     8335.22    892.70 o 
  15   1   4     7122.56     7185.68    688.36 o 
  17   1   4    12019.85    11925.29    706.09 o 
 -16   2   4     5053.96     5222.95    646.31 o 
 -14   2   4     2620.43     3052.66    375.17 o 
 -12   2   4     4973.74     5191.10    374.90 o 
 -10   2   4    24033.14    25969.93   1167.89 o 
  -8   2   4    32949.39    34575.67   3005.26 o 
  -6   2   4    29491.01    27561.20   2005.49 o 
  -4   2   4    22606.68    20723.03   1082.75 o 
  -2   2   4    26191.82    28266.85   1499.41 o 
   0   2   4   106177.56   108140.90   2472.72 o 
   2   2   4    26300.85    27547.93    742.63 o 
   4   2   4    25888.23    28246.44   1422.55 o 
   6   2   4    12250.56    15564.33    755.44 o 
   8   2   4    65640.39    78958.04   4496.82 o 
  10   2   4    42107.36    42973.39   2713.97 o 
  12   2   4    35460.71    38620.33   2478.48 o 
  14   2   4    18521.64    19273.20   1228.14 o 
  16   2   4     4850.98     5440.92    473.81 o 
 -17   3   4     6314.78     5522.49    679.39 o 
 -15   3   4     3786.88     3264.50    517.38 o 
 -13   3   4     6360.18     6386.57    428.15 o 
 -11   3   4    18189.40    18735.10    770.58 o 
  -9   3   4   103644.03   107970.59   8991.71 o 
  -7   3   4    90401.19    87413.82   7610.31 o 
  -5   3   4    54060.65    55768.34   1824.57 o 
  -3   3   4    74729.95    72449.09   3277.00 o 
  -1   3   4     6704.36     6692.66    222.16 o 
   1   3   4    28163.71    27887.38    768.72 o 
   3   3   4    75272.07    71803.09   2662.01 o 
   5   3   4    30381.12    33852.98   1572.70 o 
   7   3   4     8111.81     8312.27    514.60 o 
   9   3   4    13677.54    15074.46    825.72 o 
  11   3   4    11896.21    12522.74   1417.12 o 
  13   3   4    10470.45    11503.75    630.53 o 
  15   3   4     5490.72     6073.57    489.41 o 
  17   3   4     9308.82     9718.37    672.32 o 
 -16   4   4    13188.57    15150.09   1093.72 o 
 -14   4   4    13361.72    14146.13   1004.44 o 
 -12   4   4    15652.21    17757.65    761.59 o 
 -10   4   4    24256.81    24544.34    946.49 o 
  -8   4   4    38345.99    37815.98   2624.81 o 
  -6   4   4    35816.77    34728.40   2751.77 o 
  -4   4   4    54708.46    62171.24   5121.68 o 
  -2   4   4    25775.89    25476.51    909.89 o 
   0   4   4    69652.47    70477.02   2965.10 o 
   2   4   4    22717.77    19812.74    561.06 o 
   4   4   4    54299.34    56017.54   2309.94 o 
   6   4   4    15153.51    15980.68    789.65 o 
   8   4   4    42662.30    46209.90   2607.76 o 
  10   4   4    56767.82    60554.76   8105.37 o 
  12   4   4    70309.34    74405.09   5446.42 o 
  14   4   4    17186.35    19560.00    923.97 o 
  16   4   4     4789.01     5014.86    510.44 o 
 -15   5   4     7821.88     9515.16    792.30 o 
 -13   5   4     6872.53     7237.98    491.34 o 
 -11   5   4    28367.43    30029.28   1136.71 o 
  -9   5   4    73883.70    70872.33   6075.25 o 
  -7   5   4    63979.89    60242.91   7256.92 o 
  -5   5   4    55137.45    53308.14   4053.63 o 
  -3   5   4    30036.88    33394.78   1968.38 o 
  -1   5   4     3663.46     3404.30    159.40 o 
   1   5   4    22687.08    18755.03    748.69 o 
   3   5   4    54163.99    47084.54   1556.86 o 
   5   5   4    55187.64    48713.88   1917.60 o 
   7   5   4    18749.20    17133.74   2080.12 o 
   9   5   4    19187.59    18264.50   3566.77 o 
  11   5   4    15614.62    16427.12   2353.51 o 
  13   5   4     4328.58     4298.91    409.47 o 
  15   5   4     2061.39     2557.02    385.58 o 
 -16   6   4    15146.27    17231.71   1207.11 o 
 -14   6   4    19009.69    23501.30   1852.25 o 
 -12   6   4    10630.44    11683.33    853.95 o 
 -10   6   4    11306.90    12160.78   1356.58 o 
  -8   6   4    13198.39    12358.48   1790.72 o 
  -6   6   4    37614.84    39405.70   4120.02 o 
  -4   6   4    15149.44    17425.88   1580.27 o 
  -2   6   4    12232.35    13892.94    457.07 o 
   0   6   4    32825.73    31137.12    889.11 o 
   2   6   4    29509.94    25285.82    723.86 o 
   4   6   4    35546.20    31901.31   1088.42 o 
   6   6   4    38076.79    35157.26   2010.61 o 
   8   6   4    20856.65    19642.89   2124.46 o 
  10   6   4    30329.18    28878.75   6407.62 o 
  12   6   4    28544.73    29718.03   3025.58 o 
  14   6   4    17196.60    18770.81   1379.32 o 
  16   6   4     1872.98     1901.76    389.22 o 
 -13   7   4    18817.27    23458.44   1790.36 o 
 -11   7   4    14686.06    16654.17    846.16 o 
  -9   7   4    25615.81    26995.27   3014.59 o 
  -7   7   4    24646.42    24346.53   2536.14 o 
  -5   7   4    18976.65    21206.60   1928.09 o 
  -3   7   4     8178.51     7301.93    465.75 o 
  -1   7   4    15356.75    14112.09    465.61 o 
   1   7   4    73736.69    64818.14   3134.79 o 
   3   7   4    90332.56    75429.94   1939.96 o 
   5   7   4    63668.62    54431.76   2400.10 o 
   7   7   4    24655.93    20290.21   2015.65 o 
   9   7   4    19138.28    15447.16   2073.34 o 
  11   7   4    30832.11    30681.18   5684.06 o 
  13   7   4    12044.47    11178.70   1558.14 o 
  15   7   4     2701.62     2699.65    420.42 o 
 -14   8   4    20187.75    24834.86   1432.47 o 
 -12   8   4    15559.22    21238.56   1265.69 o 
 -10   8   4     2397.87     2019.66    341.14 o 
  -8   8   4     8038.67     8147.31   2403.59 o 
  -6   8   4    20988.96    24106.85   2390.17 o 
  -4   8   4    42765.77    40226.25   2084.03 o 
  -2   8   4    65746.99    69055.41   1917.97 o 
   0   8   4    18207.62    14919.00    497.56 o 
   2   8   4    32874.52    29559.40   1083.91 o 
   4   8   4    38389.25    32904.27   1247.99 o 
   6   8   4    13328.86    10783.02   1042.48 o 
   8   8   4     8171.63     7155.03   1217.20 o 
  10   8   4     9509.06     8496.68   1447.79 o 
  12   8   4     3607.96     3426.60    990.35 o 
  14   8   4     7897.28     8054.68    679.86 o 
 -15   9   4     4512.03     6270.84    687.89 o 
 -13   9   4     7950.02     9621.00    806.47 o 
 -11   9   4     2723.93     2970.16    499.43 o 
  -9   9   4     2726.10     2565.18    973.58 o 
  -7   9   4    19264.68    20122.21   3216.69 o 
  -5   9   4    19185.19    18045.15   1564.49 o 
  -3   9   4    13614.78    12514.86    626.64 o 
  -1   9   4    26533.41    25238.32    786.28 o 
   3   9   4   103443.28    94459.54   3611.47 o 
   5   9   4    74068.00    61823.09   3166.02 o 
   7   9   4    25564.96    21925.05   2350.32 o 
   9   9   4     2722.11     2285.66    312.91 o 
  11   9   4     3132.37     2505.98    473.20 o 
  13   9   4    10661.25     9581.30    776.71 o 
  15   9   4    12225.44    12692.44    783.86 o 
 -14  10   4     8899.28    12895.55    963.80 o 
 -12  10   4     3717.36     4249.65    592.02 o 
 -10  10   4     1213.39     1098.38    376.33 o 
  -8  10   4     9377.16    10789.31   2093.90 o 
  -6  10   4    30438.45    28551.75   3300.33 o 
  -4  10   4    56627.37    63373.75   4114.02 o 
  -2  10   4    42051.43    40050.32   1184.26 o 
   0  10   4    24401.34    24223.13    764.11 o 
   2  10   4    24240.44    22168.67    868.78 o 
   4  10   4    24124.69    19868.32    800.92 o 
   6  10   4    11377.73    10287.83    640.24 o 
   8  10   4     2349.38     1584.78    210.05 o 
  10  10   4     1224.49      724.08    273.36 o 
  12  10   4     3430.56     3318.39   1072.35 o 
  14  10   4     9051.20     8400.49    607.53 o 
 -13  11   4     9539.81    11284.97    920.81 o 
 -11  11   4     6626.44     8213.09    815.45 o 
  -9  11   4     3118.57     2867.63   1135.42 o 
  -7  11   4    30873.00    31753.06   3602.78 o 
  -5  11   4    15567.08    16221.84   1402.28 o 
  -3  11   4    11853.65    11780.43    688.00 o 
  -1  11   4     8087.84     7851.28    355.23 o 
   1  11   4    17876.55    16875.21    594.61 o 
   3  11   4    18074.70    15266.84    446.82 o 
   5  11   4    28453.97    23671.56   1908.71 o 
   7  11   4    14758.48    12837.33   1146.18 o 
   9  11   4     2753.91     1859.38    417.32 o 
  11  11   4     6620.97     5780.64    766.19 o 
  13  11   4    15905.87    15006.97    802.10 o 
 -12  12   4     3725.21     4562.93    638.80 o 
 -10  12   4     3467.91     3606.51    509.93 o 
  -8  12   4     3657.81     3575.18    622.38 o 
  -6  12   4    28772.69    30843.55   2586.83 o 
  -4  12   4    70338.87    68784.23   3220.60 o 
  -2  12   4    35574.38    37323.45   1147.07 o 
   0  12   4    14022.35    13560.91    511.86 o 
   2  12   4     4970.57     4103.68    254.61 o 
   4  12   4    15566.73    14262.31    726.40 o 
   6  12   4    10670.28     9180.16    658.02 o 
   8  12   4    15490.91    14621.12    747.36 o 
  10  12   4     3745.23     2938.70    429.06 o 
  12  12   4     3748.29     3671.24    491.33 o 
 -11  13   4    16086.48    15730.79   2782.02 o 
  -9  13   4    10573.63     9415.25   1168.64 o 
  -7  13   4    11961.22    10479.10   1286.66 o 
  -5  13   4     4381.04     4404.13    371.72 o 
  -3  13   4    10490.11    10916.74    771.98 o 
  -1  13   4     7997.14     7333.83    370.88 o 
   1  13   4     1889.85     1599.14    192.27 o 
   3  13   4     6362.81     5283.15    598.12 o 
   5  13   4     6789.62     5672.17    386.59 o 
   7  13   4    18842.88    18012.12   1238.50 o 
   9  13   4     7923.44     6953.60    517.16 o 
  11  13   4     9553.21     8136.50    662.48 o 
 -10  14   4     8924.74     7171.36    943.77 o 
  -8  14   4     7895.94     7904.94   1304.31 o 
  -6  14   4    17122.29    17176.72   1833.47 o 
  -4  14   4    17188.85    18670.34    707.35 o 
  -2  14   4    18602.29    17789.17    665.34 o 
   0  14   4     5791.76     5691.23    328.61 o 
   2  14   4     2638.33     2705.94    237.38 o 
   4  14   4    13389.00    11442.93   1174.51 o 
   6  14   4    18945.04    18521.38   2229.26 o 
   8  14   4    20111.56    18852.33   1381.70 o 
  10  14   4     8975.25     9244.43    759.12 o 
  -9  15   4    12065.65    11882.08   1181.49 o 
  -7  15   4     2749.24     2840.95    505.34 o 
  -5  15   4     2042.01     2094.69    277.50 o 
  -3  15   4     5512.24     5810.81    432.26 o 
  -1  15   4     7118.88     6420.66    368.51 o 
   1  15   4    11435.63    10785.67    467.15 o 
   3  15   4     3894.00     3603.29    356.20 o 
   5  15   4     7827.06     7442.06    493.75 o 
   7  15   4    22728.04    21723.17   3945.44 o 
   9  15   4     4538.34     4058.15    530.38 o 
  -6  16   4     1857.00     2097.58    300.06 o 
  -4  16   4     4749.43     4655.23    362.44 o 
  -2  16   4     4832.38     5269.86    401.93 o 
   0  16   4     7014.70     6374.47    377.80 o 
   4  16   4    13301.00    12436.51    992.15 o 
   6  16   4    15265.43    14891.36   1302.55 o 
  -3  17   4     9340.61     9469.74    588.43 o 
  -1  17   4    11934.01    11287.58    755.27 o 
   1  17   4     9231.58     9606.05   1097.50 o 
   3  17   4     6488.30     5268.53    457.92 o 
   1   0   5    13095.45    13885.35    402.09 o 
   3   0   5    27541.45    29413.28    984.46 o 
   5   0   5    91728.78   108545.53   3457.94 o 
   7   0   5    45827.32    50210.06   1665.37 o 
   9   0   5    19137.75    21966.34    813.92 o 
  11   0   5    27455.05    26592.06   2283.35 o 
  13   0   5    22436.67    23402.98   2849.35 o 
  15   0   5    12917.20    13198.18    972.55 o 
  17   0   5     6002.96     7037.16    792.30 o 
 -16   1   5    14511.96    15840.81   1161.29 o 
 -14   1   5    44102.92    51550.09   2764.78 o 
 -12   1   5    29546.90    34976.40   1279.24 o 
 -10   1   5    20162.70    21522.58    828.06 o 
  -8   1   5    26798.85    29593.98   1045.38 o 
  -6   1   5    37743.25    41550.98   1387.50 o 
  -4   1   5    56596.60    72335.65   1893.05 o 
  -2   1   5   136961.13   155829.58   4029.06 o 
   0   1   5    13218.03    13848.02    398.99 o 
   2   1   5    12713.87    12617.28    664.26 o 
   4   1   5    27542.04    29551.51    997.13 o 
   6   1   5    54219.40    65021.41   2114.04 o 
   8   1   5    15180.97    15410.59    592.75 o 
  10   1   5    15235.50    14912.65    634.02 o 
  12   1   5    11454.94    11317.06    954.82 o 
  14   1   5    23390.37    21785.47   2988.02 o 
  16   1   5     9603.12    11265.54   2131.70 o 
 -17   2   5     6434.01     5994.93    719.07 o 
 -15   2   5    15766.38    18543.70   1243.96 o 
 -13   2   5    30958.17    34241.36   1921.93 o 
 -11   2   5    36526.50    43657.63   1539.57 o 
  -9   2   5    19576.60    22439.10    846.60 o 
  -7   2   5    14796.96    17178.22    720.96 o 
  -5   2   5    29467.02    27546.50   1518.09 o 
  -3   2   5    29377.29    26750.70    862.57 o 
  -1   2   5    12700.92    12779.85    326.19 o 
   1   2   5   136878.45   146388.41   3873.90 o 
   3   2   5    14064.11    13873.33    606.86 o 
   5   2   5    82192.99    96749.92   3183.14 o 
   7   2   5    79502.22    84540.36   6851.52 o 
   9   2   5    44365.48    45531.42   3248.77 o 
  11   2   5     9679.07     9793.64   1568.78 o 
  13   2   5     9944.76     9804.23   1746.89 o 
  15   2   5     6705.77     6776.06    873.33 o 
  17   2   5     5084.63     5664.96    525.60 o 
 -16   3   5    16559.38    17098.00   1204.28 o 
 -14   3   5    25731.43    29119.99   1706.02 o 
 -12   3   5    28909.72    33432.87   1245.19 o 
 -10   3   5    20491.49    22907.68    889.43 o 
  -8   3   5     4578.21     4129.29    791.57 o 
  -6   3   5    17702.03    21943.05    796.73 o 
  -4   3   5    70981.94    71916.84   3015.04 o 
  -2   3   5    13799.25    12669.94    462.14 o 
   0   3   5    27351.40    25986.31    627.90 o 
   2   3   5    29485.36    24908.52    896.89 o 
   4   3   5    53808.14    53182.30   2636.51 o 
   6   3   5    44604.23    43283.71   3050.79 o 
   8   3   5    10617.97    12168.93    938.18 o 
  10   3   5     4593.20     4763.61    488.36 o 
  12   3   5     1219.67      858.05    318.25 o 
  14   3   5     4323.37     4238.79    536.52 o 
  16   3   5     9085.79    10112.02    654.85 o 
 -15   4   5     5788.81     5913.67    640.17 o 
 -13   4   5    14709.17    15986.70    728.44 o 
 -11   4   5    13712.60    13408.83    621.79 o 
  -9   4   5    10835.95    11039.79    511.95 o 
  -7   4   5     3877.00     3656.83    410.59 o 
  -5   4   5    30210.00    28081.59   1551.99 o 
  -3   4   5    53852.41    55532.59   3046.36 o 
  -1   4   5    27367.06    24360.85    957.16 o 
   1   4   5    56689.15    62146.95   2978.87 o 
   3   4   5    70573.67    68208.44   3111.29 o 
   5   4   5    50719.72    47134.27   3114.16 o 
   7   4   5    27516.71    30478.00   2477.23 o 
   9   4   5    22083.02    23634.96   1994.39 o 
  11   4   5     3404.86     3489.21   1040.46 o 
  13   4   5     3152.70     3363.75    753.40 o 
  15   4   5     7543.96     7110.53    651.03 o 
 -16   5   5     5183.13     5564.53    656.23 o 
 -14   5   5    11093.06    13590.78    741.52 o 
 -12   5   5    11276.00    12137.44    603.69 o 
 -10   5   5     5305.92     6307.07    393.93 o 
  -8   5   5     5508.49     6159.43    354.06 o 
  -6   5   5    19831.61    19140.10   2459.30 o 
  -4   5   5    50729.53    47527.27   4485.45 o 
  -2   5   5    81875.34    77746.91   2813.37 o 
   0   5   5    92288.23    93597.08   4289.78 o 
   2   5   5    29306.23    23893.38    785.77 o 
   4   5   5    30431.26    27057.76   1283.85 o 
   6   5   5    48744.56    48317.41   3377.66 o 
   8   5   5    37232.12    40023.41   3356.39 o 
  10   5   5     9024.81     8868.34   2005.08 o 
  12   5   5     6577.52     5601.94    888.45 o 
  14   5   5     5367.55     5131.17    809.80 o 
  16   5   5    12650.57    13703.94    917.73 o 
 -13   6   5     4733.13     4654.59    586.83 o 
 -11   6   5    25362.52    25895.35   1029.14 o 
  -7   6   5    21916.06    24403.42   2550.11 o 
  -5   6   5    48838.81    53893.60   7567.62 o 
  -3   6   5    44184.02    39838.79   2162.86 o 
  -1   6   5    54138.23    53153.25   3249.39 o 
   1   6   5    37863.76    34762.60   1474.13 o 
   3   6   5    17716.29    17858.35    905.40 o 
   5   6   5    19760.26    17123.01    839.32 o 
   9   6   5    16533.01    14970.80   2433.36 o 
  11   6   5     7921.18     6461.92   1511.13 o 
  13   6   5     6092.77     6086.53    936.63 o 
  15   6   5    17582.30    18629.64    944.15 o 
 -14   7   5     5518.15     5141.69    640.64 o 
 -12   7   5    19739.76    24669.97   1413.57 o 
 -10   7   5    16137.96    17426.83   1089.47 o 
  -8   7   5    14311.23    13181.62   1765.56 o 
  -6   7   5    14670.01    11504.30   2465.96 o 
  -4   7   5    26710.71    23442.94   1425.80 o 
  -2   7   5    79213.94    75249.62   2035.22 o 
   0   7   5    45483.72    40413.96   1499.21 o 
   2   7   5    14749.23    14171.07    459.51 o 
   4   7   5     3965.61     3678.80    161.06 o 
   6   7   5    21953.93    20422.05   1825.69 o 
   8   7   5    24680.72    22728.89   3145.91 o 
  10   7   5    28319.43    25163.54   6137.61 o 
  12   7   5     5795.93     5397.39    884.90 o 
  14   7   5     7610.35     7558.31   1188.93 o 
 -15   8   5      369.37      481.00    375.17 o 
 -13   8   5     4440.93     5297.59    626.00 o 
 -11   8   5    27990.20    33279.93   1787.75 o 
  -9   8   5    30662.47    34961.86   1840.66 o 
  -7   8   5    24545.63    26420.03   3908.35 o 
  -5   8   5    37149.77    32916.32   3132.64 o 
  -3   8   5    10339.37     9619.26    401.37 o 
  -1   8   5    14907.92    11727.81    423.31 o 
   1   8   5    27101.52    23633.18    859.40 o 
   3   8   5     4637.24     4251.88    236.39 o 
   5   8   5     5532.56     4737.00    246.92 o 
   7   8   5    14271.65    11119.72   1489.77 o 
   9   8   5    17727.30    13939.63   2232.27 o 
  11   8   5    14933.69    13074.81   3524.25 o 
  13   8   5     9019.72     8161.78   1235.94 o 
  15   8   5    13792.70    14113.44   1574.92 o 
 -14   9   5     3785.99     3536.20    578.33 o 
 -12   9   5    23271.95    28313.52   1603.50 o 
 -10   9   5    26061.87    32400.70   1761.30 o 
  -8   9   5    17816.06    17837.05   3953.94 o 
  -6   9   5    16395.68    14367.73   2141.53 o 
  -4   9   5    21997.87    20097.35   1343.36 o 
  -2   9   5    44536.72    39878.79   1407.53 o 
   0   9   5    19159.40    17743.07    772.98 o 
   2   9   5    19612.63    18000.55    668.86 o 
   4   9   5    10953.63     8819.38    474.69 o 
   6   9   5    32543.65    28383.79   3131.13 o 
  10   9   5    31330.06    24235.30   8279.71 o 
  12   9   5     9959.50     9019.25   2107.84 o 
  14   9   5     2403.22     2532.03    759.09 o 
 -13  10   5    16363.94    23145.38   1434.84 o 
 -11  10   5    18102.91    24097.37   1460.35 o 
  -9  10   5    31571.62    39716.60   2083.03 o 
  -7  10   5    28168.65    25354.39   3457.62 o 
  -5  10   5     8989.59     8130.02    661.03 o 
  -3  10   5     4517.41     4107.73    419.48 o 
  -1  10   5    15220.21    12777.45    485.39 o 
   1  10   5    20061.06    17601.30    590.84 o 
   3  10   5    20427.18    17611.22    630.25 o 
   5  10   5     5345.62     4927.78    429.21 o 
   7  10   5    16198.63    13465.21   1179.70 o 
   9  10   5    26093.76    22597.35   2892.08 o 
  11  10   5     9761.10     7894.26   2079.97 o 
  13  10   5     3230.63     3558.03    797.80 o 
 -12  11   5    10302.40    12937.13   1008.69 o 
 -10  11   5     9775.87    12607.36    998.76 o 
  -8  11   5    15051.24    13287.86   2002.82 o 
  -6  11   5     7895.11     5747.14    836.91 o 
  -4  11   5     3430.18     3319.51    255.20 o 
  -2  11   5     9655.44     9270.75    434.15 o 
   0  11   5    27421.75    23577.86    758.01 o 
   2  11   5    36391.51    36577.55   1087.73 o 
   4  11   5    13649.06    10639.19    434.42 o 
   6  11   5    25462.89    21395.59   1576.34 o 
   8  11   5    27944.45    23705.94   1948.93 o 
  10  11   5    17849.22    15138.36   2041.21 o 
  12  11   5    12212.26    11240.57    672.77 o 
 -11  12   5    12143.84    11187.34   3232.98 o 
  -9  12   5     9983.00     8428.43   1751.30 o 
  -7  12   5     5859.96     5459.89    913.21 o 
  -5  12   5     6557.88     5658.03    542.08 o 
  -3  12   5     1203.28      927.03    255.03 o 
  -1  12   5    11534.20    10203.27    462.97 o 
   1  12   5    29460.02    28607.44    903.02 o 
   3  12   5    28828.03    27186.68    938.75 o 
   5  12   5    11331.84     9434.47    773.91 o 
   7  12   5    19727.46    18627.67   1338.55 o 
   9  12   5    23226.33    18182.66   2191.05 o 
  11  12   5    10232.21     9203.58   1108.96 o 
 -10  13   5     3168.61     3601.83   1137.52 o 
  -8  13   5     9049.11     8746.95    956.12 o 
  -6  13   5     6105.85     6159.20    525.79 o 
  -4  13   5     3130.48     3090.93    272.83 o 
  -2  13   5     9981.08    10212.59    446.04 o 
   0  13   5    22525.78    22127.67    751.88 o 
   2  13   5    30997.04    26614.59    853.33 o 
   4  13   5    14691.19    12295.72    830.33 o 
   6  13   5     4790.28     4039.26    286.73 o 
   8  13   5     4352.75     3709.20    423.77 o 
  10  13   5    16290.77    14531.10   1392.07 o 
  -9  14   5     2432.19     2646.70    697.55 o 
  -7  14   5     7653.84     6942.84    731.44 o 
  -5  14   5     5325.08     4773.82    427.11 o 
  -3  14   5     4417.24     4613.29    318.31 o 
  -1  14   5    23563.60    21341.65    751.46 o 
   1  14   5    44142.99    42269.56   1282.02 o 
   3  14   5    25793.29    22297.01   1767.43 o 
   5  14   5    11118.34     9765.30    879.94 o 
   7  14   5     5507.50     4390.01    615.65 o 
  -8  15   5    13845.34    14085.23   2261.02 o 
  -6  15   5    17486.67    17400.23   1393.95 o 
  -4  15   5     7594.54     7608.76    424.52 o 
  -2  15   5     6723.28     6634.44    385.97 o 
   0  15   5    13049.09    12792.23    583.33 o 
   2  15   5    15742.39    14365.17    722.69 o 
   4  15   5     5839.23     4937.43    658.14 o 
   6  15   5     2781.32     2718.22    490.21 o 
   8  15   5      369.03      462.62    227.07 o 
  -5  16   5    12554.69    11573.15    554.65 o 
  -3  16   5     9019.35     8636.85    467.89 o 
  -1  16   5     9604.73    10276.18    484.89 o 
   1  16   5    14582.77    13514.16    729.15 o 
   3  16   5    16565.84    14713.75   1408.85 o 
  -2  17   5     5067.14     4949.59    383.54 o 
   0  17   5     6010.73     5400.59    368.48 o 
   2  17   5     6469.72     5826.66    528.67 o 
   0   0   6    68971.84    67891.22   3225.42 o 
   2   0   6    49861.80    54271.16   1755.09 o 
   4   0   6    65612.72    80711.59   2594.02 o 
   6   0   6    33891.50    42425.93   1423.13 o 
   8   0   6    11667.96    13336.06    543.51 o 
  10   0   6    17435.28    18917.21    741.80 o 
  12   0   6     5218.87     5956.19    605.68 o 
  14   0   6     4366.27     4784.98    620.33 o 
  16   0   6    14026.75    16913.75   1234.99 o 
 -17   1   6     6647.13     7729.77    817.81 o 
 -15   1   6     1663.56     2029.84    470.61 o 
 -13   1   6      362.46      422.88    311.38 o 
 -11   1   6    13678.51    14515.77    633.92 o 
  -9   1   6    20328.68    24624.22    909.14 o 
  -7   1   6    32028.94    37257.01   1274.09 o 
  -5   1   6    20358.81    22129.61    785.72 o 
  -3   1   6    60435.36    64392.77   2081.96 o 
  -1   1   6    73319.31    74929.08   1987.04 o 
   1   1   6    73785.83    72196.34   1915.59 o 
   3   1   6    69772.10    83410.10   2663.41 o 
   5   1   6    14572.09    16568.16    617.91 o 
   7   1   6    16542.56    20854.70    766.24 o 
   9   1   6    13800.12    13891.40    572.24 o 
  11   1   6    22046.79    23983.58    911.74 o 
  13   1   6     7598.89     7106.60    678.91 o 
  15   1   6     4933.34     5579.18    688.84 o 
  17   1   6    15562.50    18748.74   1343.18 o 
 -16   2   6     7349.65     7210.08    747.89 o 
 -12   2   6     5280.50     5923.57    405.88 o 
 -10   2   6     8840.52     9443.06    641.11 o 
  -8   2   6    44263.70    47456.58   1606.93 o 
  -6   2   6    60983.18    72442.45   2358.36 o 
  -4   2   6    32704.64    34919.21   1126.74 o 
  -2   2   6    97055.31   111442.47   3602.14 o 
   0   2   6    49345.97    51671.68   1210.54 o 
   2   2   6    98247.25   105213.99   3388.05 o 
   4   2   6    12508.58    13542.77   1066.48 o 
   6   2   6     1796.29     2097.79    251.84 o 
   8   2   6    13343.11    14914.78    594.24 o 
  10   2   6    17184.57    19295.90    752.03 o 
  12   2   6    20631.69    22415.45   1382.87 o 
  14   2   6     9807.73    10244.16    885.37 o 
  16   2   6     7295.45     8230.09    855.61 o 
 -15   3   6     3700.13     4012.00    561.32 o 
 -13   3   6     3471.83     3384.98    339.72 o 
 -11   3   6    17849.99    22289.46    887.13 o 
  -9   3   6    15893.55    17706.52    760.65 o 
  -7   3   6    52608.70    61974.87   2052.00 o 
  -5   3   6    54394.94    56400.87   2365.43 o 
  -3   3   6    76257.38    82193.88   3592.59 o 
  -1   3   6    68863.97    74535.86   1868.97 o 
   1   3   6    59819.92    55656.46   1500.82 o 
   3   3   6    75819.69    81413.18   2556.87 o 
   5   3   6    12976.99    13743.04    840.97 o 
   7   3   6     7324.27     7194.86    639.44 o 
   9   3   6    35852.97    43094.46   1479.45 o 
  11   3   6    38693.14    36519.46   5871.62 o 
  13   3   6    23932.90    22860.01   3792.83 o 
  15   3   6     9679.73    10526.20   1019.07 o 
 -14   4   6     5318.27     5536.65    604.74 o 
 -12   4   6     8499.23     9380.36    654.11 o 
  -8   4   6    48740.49    57843.86   1949.65 o 
  -6   4   6    29088.47    30021.69   1811.17 o 
  -4   4   6    48272.29    49443.55   2458.53 o 
  -2   4   6    12559.93    12255.33    420.05 o 
   0   4   6    66040.73    67983.36   3016.90 o 
   2   4   6    32704.02    32066.09    899.14 o 
   4   4   6    48445.67    48988.95   2357.67 o 
   6   4   6    37165.77    39483.05   2731.00 o 
   8   4   6    26127.91    29676.08   1054.48 o 
  10   4   6    31659.42    30993.30   6395.10 o 
  12   4   6    43656.32    40653.65   6112.81 o 
  14   4   6    13545.61    12219.79   1872.80 o 
  16   4   6     1509.58     1953.78    387.83 o 
 -13   5   6    12493.29    15014.97   1007.74 o 
 -11   5   6    11827.04    11888.08    590.02 o 
  -9   5   6    16231.35    17938.58    738.97 o 
  -7   5   6    26639.85    28845.42   1100.58 o 
  -5   5   6    16005.40    17650.60   1602.84 o 
  -3   5   6    12916.26    12005.66    672.21 o 
  -1   5   6    14437.66    13268.46    832.14 o 
   1   5   6    20457.87    18722.73    635.85 o 
   3   5   6    54416.66    51415.91   3116.35 o 
   5   5   6    16127.37    15903.48    753.37 o 
   7   5   6    14255.35    15612.15    938.29 o 
   9   5   6    28859.34    28979.81   2871.66 o 
  11   5   6    50911.69    47541.50  10041.71 o 
  13   5   6    24375.26    24006.82   3948.51 o 
  15   5   6     5492.72     6225.86    610.88 o 
 -14   6   6     9102.86     9297.83    809.31 o 
 -12   6   6     7554.21     8650.58    736.55 o 
 -10   6   6    26279.80    28385.33   1532.64 o 
  -6   6   6    27560.72    26500.57   3949.46 o 
  -4   6   6    37253.90    34287.29   2053.35 o 
  -2   6   6     1778.55     1537.06    122.40 o 
   0   6   6    33744.05    34559.70   1515.93 o 
   2   6   6    61009.86    60561.73   3063.21 o 
   4   6   6    29228.44    27362.46   1414.36 o 
   6   6   6    27478.99    25744.36   1891.18 o 
   8   6   6    17744.89    17290.75   1085.63 o 
  10   6   6    17747.43    16151.48   2730.53 o 
  12   6   6    32405.82    26705.04   5332.31 o 
  14   6   6     7250.67     7945.06   1354.75 o 
  16   6   6     1106.48      732.37    370.52 o 
 -15   7   6    18937.56    22050.70   1351.21 o 
 -13   7   6    15702.37    17343.68   1122.54 o 
 -11   7   6     7586.02     8322.70    741.75 o 
  -9   7   6    10279.25    11221.66    837.66 o 
  -7   7   6    17893.09    20260.12   1157.98 o 
  -5   7   6    14146.92    11117.68    920.70 o 
  -3   7   6     7410.63     6490.02    280.59 o 
  -1   7   6    16552.50    17052.24    968.02 o 
   1   7   6    31891.43    29951.71   1760.63 o 
   3   7   6    52578.19    52655.57   2677.61 o 
   5   7   6    26593.12    23471.22   2187.55 o 
   7   7   6    17892.21    15937.22   1659.24 o 
   9   7   6    15737.96    13196.98   2491.47 o 
  11   7   6    27015.59    22010.00   5714.53 o 
  13   7   6    17275.84    15739.45   3557.79 o 
  15   7   6     5160.60     5063.53   1164.87 o 
 -12   8   6    12744.21    14399.83   1018.13 o 
 -10   8   6     6983.97     8463.96    756.40 o 
  -8   8   6     4498.31     4266.31    733.05 o 
  -6   8   6    17790.89    13614.32   1512.27 o 
  -4   8   6    25867.51    21072.41    743.79 o 
  -2   8   6    13272.39    11259.34    418.76 o 
   0   8   6    11637.50    10747.32    664.91 o 
   2   8   6    44224.83    37949.56   1926.51 o 
   4   8   6    48890.84    45972.15   3135.55 o 
   6   8   6    24411.03    22709.15   3434.96 o 
   8   8   6     4604.19     4167.66    672.14 o 
  10   8   6     4571.91     3145.48   1059.32 o 
  12   8   6     8991.86     8094.50   2430.05 o 
  14   8   6    13406.73    12563.25   2440.92 o 
 -13   9   6    12790.20    14864.73   1064.91 o 
 -11   9   6     6180.63     6025.64    679.86 o 
  -9   9   6     6633.94     7386.30    709.15 o 
  -7   9   6    15759.97    11133.40   1379.86 o 
  -5   9   6    28781.07    23130.13   1889.04 o 
  -3   9   6    35605.70    31366.57   1312.78 o 
  -1   9   6    13721.43    11051.86    423.31 o 
   1   9   6    20286.68    19244.43    951.80 o 
   3   9   6    15790.19    13051.33    711.16 o 
   5   9   6    16238.67    14670.99   1585.31 o 
   7   9   6    10373.35     8143.02   1062.76 o 
   9   9   6     6662.96     4941.75   1049.35 o 
  11   9   6     3340.66     3038.30   1051.06 o 
  13   9   6     8254.76     6861.26   1779.72 o 
 -12  10   6     7292.50     8342.54    804.11 o 
 -10  10   6      426.28      279.72    403.05 o 
  -8  10   6     4691.40     3000.07    686.19 o 
  -4  10   6    31529.84    26732.88   2164.29 o 
  -2  10   6    17157.41    14749.67    584.68 o 
   0  10   6    17459.72    15146.58    541.62 o 
   2  10   6     8981.82     7623.97    516.04 o 
   4  10   6    34692.17    32642.65   1698.30 o 
   6  10   6    26264.93    22690.68   3400.23 o 
   8  10   6     6966.03     6241.16    840.22 o 
  10  10   6      437.86      147.61    154.10 o 
  12  10   6     7414.59     6350.68   1783.05 o 
 -13  11   6    12942.00    15040.01   1146.64 o 
 -11  11   6     4295.27     5229.08    678.44 o 
  -9  11   6     3347.89     2758.19   1105.90 o 
  -7  11   6    27018.74    21027.97   2650.01 o 
  -5  11   6    50920.17    43798.29   3887.76 o 
  -1  11   6    22051.68    18597.96    650.20 o 
   1  11   6    13712.65    11943.40    505.94 o 
   3  11   6    17845.56    16808.55    623.23 o 
   5  11   6    11761.76     9677.43    888.68 o 
   7  11   6     7669.15     6488.26    520.51 o 
   9  11   6     6147.05     4283.34    515.76 o 
  11  11   6     4245.07     3203.51   1552.40 o 
  13  11   6     7472.25     7713.15   1818.94 o 
 -12  12   6     9608.37     8706.18   3216.92 o 
 -10  12   6     7418.27     6883.31   2512.97 o 
  -8  12   6     9072.98     7877.79   1057.71 o 
  -6  12   6    32557.76    26372.41   4058.59 o 
  -4  12   6    43700.46    38170.16   1942.06 o 
  -2  12   6    20497.60    16621.63    986.33 o 
   0  12   6     5225.18     4325.30    277.63 o 
   2  12   6     5277.16     4384.73    299.34 o 
   4  12   6     8516.60     7712.72    522.30 o 
   6  12   6     7542.90     6450.24    563.40 o 
   8  12   6    12802.66    10966.95    918.80 o 
  10  12   6     7289.77     4853.25    740.60 o 
  12  12   6     9563.03     8858.37   1357.83 o 
 -11  13   6     7464.09     5523.89    549.46 o 
  -9  13   6     8266.54     7150.24   2399.58 o 
  -7  13   6    17276.06    14432.28   1637.03 o 
  -5  13   6    24389.42    22774.04   1614.91 o 
  -3  13   6    24123.72    21640.75    766.31 o 
  -1  13   6     7695.06     6021.73    347.36 o 
   1  13   6      342.08      -67.50    138.90 o 
   3  13   6     3452.06     2689.66    284.45 o 
   5  13   6    12328.20    10505.74   1016.48 o 
   7  13   6    15505.61    11871.13   1528.61 o 
   9  13   6    12832.54     9901.05    945.07 o 
  11  13   6    12964.40    12429.55   3412.75 o 
  -8  14   6    13335.28    11453.21   1472.16 o 
  -6  14   6     7234.27     6841.79    652.39 o 
  -4  14   6    13643.50    11904.68    529.90 o 
  -2  14   6     9763.95     8951.85    449.66 o 
   0  14   6     4357.19     3643.90    318.18 o 
   2  14   6      771.87      426.95    206.15 o 
   4  14   6     5400.77     4589.53    378.17 o 
   6  14   6     9196.75     6382.24    604.50 o 
   8  14   6    13663.99    10758.63   1752.32 o 
  -7  15   6     5145.49     4774.52    648.00 o 
  -5  15   6     5442.13     5427.50    379.81 o 
  -3  15   6     9779.17     9177.05    469.95 o 
  -1  15   6     4908.80     4520.54    486.25 o 
   1  15   6     1626.32     1439.02    236.05 o 
   3  15   6     3724.65     3162.19    596.78 o 
   5  15   6     9222.54     7101.35   1168.14 o 
   7  15   6    18909.47    15831.01   2207.05 o 
  -6  16   6     1106.40      900.54    244.44 o 
  -4  16   6     1492.60     1568.11    268.42 o 
  -2  16   6     7417.69     6363.63    396.46 o 
   0  16   6    14123.93    13563.44    574.96 o 
   2  16   6     7414.26     5834.45   1012.23 o 
   4  16   6     5831.22     4738.94    418.52 o 
   6  16   6     7579.92     7488.83   1081.44 o 
  -1  17   6    15485.60    15609.39    653.97 o 
   1  17   6     6701.15     6111.74    499.33 o 
   1   0   7    40424.01    49757.88   1344.41 o 
   3   0   7    39066.32    42921.29   1424.31 o 
   5   0   7    28826.24    37699.27   1282.08 o 
   7   0   7    10984.65    11354.29    484.63 o 
   9   0   7    10995.34    10853.14    490.31 o 
  11   0   7    21256.71    24033.29   1092.30 o 
  13   0   7    26237.63    29564.10   1739.57 o 
  15   0   7    31931.50    41418.83   2356.12 o 
 -16   1   7     6333.80     8077.49    819.70 o 
 -14   1   7    13241.92    16849.03   1173.56 o 
 -12   1   7    19785.59    21538.06    874.18 o 
 -10   1   7    17532.06    20854.03    818.67 o 
  -8   1   7    43414.24    51151.92   1725.05 o 
  -6   1   7    40382.38    45134.30   1521.25 o 
  -4   1   7    46886.55    49408.54   1636.14 o 
  -2   1   7    38188.86    42363.95   2004.06 o 
   0   1   7    40372.97    48521.96   1313.06 o 
   2   1   7    64819.77    68441.16   3279.75 o 
   4   1   7    83620.51    99059.77   3176.63 o 
   6   1   7    58260.96    68985.34   2264.87 o 
   8   1   7    31753.87    39255.05   1358.70 o 
  10   1   7    10751.83    12384.03    546.94 o 
  12   1   7    13718.19    16789.49   1127.27 o 
  14   1   7    20871.79    22225.52   1441.92 o 
  16   1   7     7869.92     8735.15    845.69 o 
 -15   2   7    33698.55    38714.07   2200.21 o 
 -13   2   7    39265.38    49256.39   1758.71 o 
 -11   2   7    21722.01    22153.64    882.44 o 
  -9   2   7     6419.91     6717.69    369.80 o 
  -5   2   7    33904.43    40234.63   1357.69 o 
  -3   2   7    44891.18    55297.14   1475.09 o 
  -1   2   7    64709.80    68740.85   1837.25 o 
   1   2   7    38137.31    39524.38   1080.83 o 
   3   2   7    33437.31    30369.97   2169.97 o 
   5   2   7    47688.18    57001.30   1884.17 o 
   7   2   7    24250.56    29143.51   1037.29 o 
   9   2   7    15600.81    19055.89    742.02 o 
  11   2   7    11407.29    13698.25    949.15 o 
  13   2   7    11283.31    12969.25    994.51 o 
  15   2   7     4281.90     5359.02    663.79 o 
 -14   3   7     7394.02     9556.74    803.64 o 
 -12   3   7    10615.74    11550.51    583.23 o 
 -10   3   7     5381.65     5362.43    362.10 o 
  -8   3   7     1823.71     2027.64    214.50 o 
  -6   3   7    13403.12    13879.87    552.99 o 
  -4   3   7    27134.09    27474.31    917.95 o 
  -2   3   7    33484.64    33566.74   1163.29 o 
   0   3   7    38992.11    39247.88    939.10 o 
   2   3   7    45079.19    50842.14   1702.35 o 
   4   3   7    90065.87    91990.57   4194.42 o 
   6   3   7    55834.38    63210.35   4693.13 o 
   8   3   7    47282.66    53723.37   1813.20 o 
  10   3   7     5397.75     6684.45    377.74 o 
  12   3   7     1349.99     1626.84    376.59 o 
  14   3   7     7950.40     8772.00    832.93 o 
  16   3   7     9018.27    12217.11   1065.38 o 
 -13   4   7    21330.30    22980.96   1320.97 o 
 -11   4   7    16165.84    18553.71    787.53 o 
  -9   4   7     2603.78     2710.56    256.52 o 
  -7   4   7     2574.84     2487.84    266.49 o 
  -5   4   7    15296.88    16449.54    911.30 o 
  -3   4   7    89676.26    88394.88   3538.78 o 
  -1   4   7    83782.98    84365.13   3665.67 o 
   1   4   7    46938.23    41913.66   1083.92 o 
   3   4   7    26825.38    25144.99    959.97 o 
   5   4   7    12214.61    12235.86    474.82 o 
   7   4   7    18854.36    19502.09   1232.11 o 
   9   4   7     3945.42     4999.59    319.90 o 
  11   4   7     1048.64     1323.95    379.42 o 
  13   4   7      676.50      822.64    359.12 o 
 -14   5   7     2635.20     2342.17    506.52 o 
 -12   5   7    10533.43    10248.41    802.69 o 
 -10   5   7     6318.92     5510.67    560.33 o 
  -6   5   7    15166.58    14365.82   1544.91 o 
  -4   5   7    12297.56    11268.08    883.10 o 
  -2   5   7    47512.84    45358.70   1701.07 o 
   0   5   7    28698.28    30727.81   1609.33 o 
   2   5   7    33858.02    33179.09   1699.81 o 
   4   5   7    15164.15    15033.59   1098.61 o 
   6   5   7    22402.72    21438.85    762.58 o 
  10   5   7    10080.12    11286.86    820.17 o 
  12   5   7      194.81      -10.87    282.56 o 
  14   5   7    16323.37    20650.36   1401.76 o 
 -13   6   7     9701.67    13309.89    985.53 o 
 -11   6   7    12206.60    12250.66    877.34 o 
  -9   6   7     3939.90     3535.73    483.37 o 
  -7   6   7    10245.53     9036.58    654.34 o 
  -5   6   7    22616.84    18599.14   1475.34 o 
  -3   6   7    55999.32    54415.08   2452.56 o 
  -1   6   7    58382.06    53955.99   2525.10 o 
   1   6   7    40419.79    36059.57   2205.28 o 
   3   6   7    13529.69    12370.83    444.39 o 
   5   6   7    15226.67    14564.06   1078.99 o 
   7   6   7    21985.59    25819.45   1433.89 o 
   9   6   7    20067.78    22605.84   1337.03 o 
  11   6   7    14145.19    16748.39   1113.09 o 
  13   6   7     7569.86     7470.50   1916.97 o 
  15   6   7     8760.95     9375.79    892.93 o 
 -14   7   7     3479.71     3779.51    605.73 o 
 -12   7   7    19450.71    20103.26   1261.91 o 
 -10   7   7    26676.09    27549.57   1530.75 o 
  -8   7   7    17425.72    18053.78   1084.28 o 
  -6   7   7    21998.93    19042.59   4032.37 o 
  -4   7   7    18884.62    15893.22    971.92 o 
  -2   7   7    24468.66    22862.19    856.40 o 
   0   7   7    11155.65     9512.05    506.28 o 
   2   7   7     8509.87     8410.70    408.76 o 
   6   7   7    10302.93     7305.28   1060.88 o 
   8   7   7    13490.33    13690.69    899.07 o 
  10   7   7    10213.18    10724.17    822.54 o 
  12   7   7     4792.99     4421.59   1271.94 o 
  14   7   7    19342.98    17375.62   3489.29 o 
 -13   8   7    10792.54    12065.45    969.47 o 
 -11   8   7     4320.08     5293.34    650.09 o 
  -9   8   7    10280.74    11917.58    873.56 o 
  -7   8   7    13626.14     9483.08   1441.32 o 
  -5   8   7    32652.70    28031.32   1939.44 o 
  -3   8   7    47225.93    39622.27   1159.09 o 
  -1   8   7    31785.32    29695.88   1079.84 o 
   1   8   7    43288.07    38995.49   2236.21 o 
   3   8   7     1814.97     1925.35    149.72 o 
   5   8   7     9923.22     9457.24    557.97 o 
   7   8   7    17487.06    15185.83   2356.59 o 
   9   8   7    33845.52    37832.93   2064.61 o 
  11   8   7    27422.46    21408.09   6760.78 o 
  13   8   7     7498.87     6819.25   2046.44 o 
 -14   9   7     2835.08     3408.64    588.72 o 
 -12   9   7    28514.68    33260.55   1846.81 o 
 -10   9   7    40227.97    45341.61   2323.51 o 
  -8   9   7    33834.66    27695.52   8100.41 o 
  -6   9   7    20046.83    15159.45   1581.37 o 
  -4   9   7     3935.66     3654.61    260.01 o 
  -2   9   7    15576.94    13460.89    581.66 o 
   0   9   7    11054.13     8433.43    690.13 o 
   2   9   7     6505.40     5787.08    412.47 o 
   4   9   7     2573.92     2384.38    320.34 o 
   6   9   7     3937.52     3277.50    458.32 o 
   8   9   7    10279.66     8976.15   2120.84 o 
  10   9   7    15475.51    12473.09   3440.63 o 
  12   9   7    10735.41     8678.83   2668.40 o 
  14   9   7     5522.79     5128.78   1782.41 o 
 -13  10   7     8874.86    10135.02    909.47 o 
 -11  10   7    10305.46    11983.24    954.82 o 
  -9  10   7    15398.58    12123.03   4005.20 o 
  -7  10   7    10118.41     7526.59    935.51 o 
  -5  10   7    10139.47     7999.73    857.50 o 
  -3  10   7     5395.33     4677.58    279.52 o 
  -1  10   7    10764.01     9297.76    395.74 o 
   1  10   7    17466.58    15931.77    557.38 o 
   3  10   7     5312.75     4025.50    276.02 o 
   5  10   7     6368.58     4797.38    979.18 o 
   7  10   7    26509.23    22701.23   4119.54 o 
   9  10   7    40272.02    34394.53   6857.39 o 
  11  10   7    15394.40    12730.52   3725.51 o 
  13  10   7     4166.86     3530.98   1501.61 o 
 -10  11   7    15260.66    12974.57   4850.18 o 
  -8  11   7    27602.88    21029.40   5904.22 o 
  -6  11   7    14285.00    11515.27   1298.27 o 
  -4  11   7     1060.64      561.62    199.17 o 
  -2  11   7    11484.48    10393.63    616.74 o 
   2  11   7    21544.19    16595.32    797.21 o 
   4  11   7    16199.74    14418.13   1071.05 o 
   8  11   7     4300.99     3844.19    867.96 o 
  10  11   7    10326.91     8125.24   2045.72 o 
  12  11   7     3728.46     3638.77   1195.42 o 
 -11  12   7     3724.31     2472.58    389.35 o 
  -9  12   7    10779.79     7732.86   2620.45 o 
  -7  12   7     4732.27     3632.37    731.07 o 
  -5  12   7      180.24      -94.31    152.15 o 
  -3  12   7     1375.72     1301.06    203.30 o 
  -1  12   7    13821.41    13900.69    551.16 o 
   1  12   7    19764.38    15999.76    626.33 o 
   3  12   7    10487.84     7892.04   1060.65 o 
   9  12   7    28557.24    22416.07   4730.42 o 
  11  12   7    18506.07    18384.49   1254.35 o 
 -10  13   7     4104.23     3560.68    968.15 o 
  -8  13   7     7390.83     6662.47   2090.36 o 
  -6  13   7     7573.25     6335.87    750.18 o 
  -4  13   7      655.44      437.07    217.05 o 
  -2  13   7    11176.19    10148.95    473.29 o 
   0  13   7    26214.58    20974.69   1254.17 o 
   2  13   7    39360.54    36843.31   1721.34 o 
   4  13   7    21348.94    15883.59   1737.91 o 
   6  13   7     9735.23     8326.56   1374.59 o 
   8  13   7    10740.12     8075.41   1676.02 o 
  -9  14   7     5595.59     4253.53   1179.54 o 
  -7  14   7    19366.63    16771.25   2428.64 o 
  -5  14   7    16242.57    14449.96    846.11 o 
  -3  14   7     7939.30     6077.49    483.32 o 
  -1  14   7    21022.45    17973.98    681.43 o 
   1  14   7    13225.82    12316.27    784.98 o 
   3  14   7     7449.90     6705.88    660.25 o 
   5  14   7     2620.56     2156.26    293.84 o 
   7  14   7     3522.59     2921.91    635.28 o 
   9  14   7     2921.53     1900.86    409.66 o 
  -6  15   7     8723.82     7734.49   1193.08 o 
  -4  15   7    11578.71    10480.90    522.73 o 
  -2  15   7     4206.90     3357.64    300.59 o 
   0  15   7    31784.81    27433.06   1454.52 o 
   2  15   7    33772.75    28486.53   1325.69 o 
   4  15   7    12034.79    10936.69    762.30 o 
   6  15   7     2842.81     2391.78    323.84 o 
  -3  16   7     8949.67     8534.32    471.21 o 
  -1  16   7     7938.80     6317.99    530.53 o 
   1  16   7     6222.64     4924.98    631.69 o 
   3  16   7     6686.52     6035.29    464.43 o 
   0   0   8     5350.69     6225.01    390.72 o 
   2   0   8    14348.22    13199.91    509.66 o 
   4   0   8    31033.50    37155.97   1269.41 o 
   6   0   8    32702.63    37259.75   1290.16 o 
  10   0   8    14268.36    16526.75    694.32 o 
  12   0   8     1402.99     1542.68    250.14 o 
  14   0   8     1642.86     1896.14    467.77 o 
  16   0   8     8459.80    11624.66   1020.02 o 
 -15   1   8      819.95     1084.84    443.20 o 
 -13   1   8      108.32     -145.04    290.60 o 
 -11   1   8     3681.36     3911.61    322.40 o 
  -9   1   8    12115.32    13201.98    579.64 o 
  -7   1   8     6699.95     7046.62    363.80 o 
  -3   1   8    66417.13    71349.57   5500.96 o 
  -1   1   8    57491.65    58831.99   1590.53 o 
   1   1   8    57339.71    56533.22   1527.43 o 
   5   1   8    12334.16    15549.75    610.94 o 
   7   1   8     4861.19     5989.44    334.92 o 
   9   1   8    27154.35    33259.35   1230.50 o 
  11   1   8    39107.07    48506.20   1697.02 o 
  13   1   8    20556.26    25497.72   1576.10 o 
  15   1   8     2703.10     4732.54    669.93 o 
 -14   2   8     1367.21      951.14    373.75 o 
 -12   2   8    10820.19    12349.54    610.19 o 
 -10   2   8    33695.60    36381.59   1312.05 o 
  -8   2   8    43889.56    47472.12   1626.24 o 
  -6   2   8    61188.55    68818.30   2266.24 o 
  -4   2   8    41539.99    45186.00   2032.25 o 
  -2   2   8    22921.00    26331.07   1105.46 o 
   0   2   8    14478.23    13434.54    417.10 o 
   2   2   8    23031.03    24411.39    699.65 o 
   4   2   8     1592.98     1488.82    120.08 o 
   6   2   8     4478.74     4558.34    285.67 o 
   8   2   8     1275.78     1691.29    326.72 o 
  10   2   8    11225.63    12351.92    569.18 o 
  12   2   8     7918.50    11057.25    882.06 o 
  14   2   8     2088.45     2949.33    553.29 o 
  16   2   8    10973.34    12873.82   1103.17 o 
 -13   3   8     1566.44     1463.79    417.70 o 
 -11   3   8     6973.23     7143.93    595.76 o 
  -9   3   8     8163.45     8968.15    453.19 o 
  -7   3   8    14834.73    15982.42    643.25 o 
  -5   3   8    22943.46    24641.29    883.47 o 
  -3   3   8    29579.16    33093.03   2001.38 o 
  -1   3   8    55167.64    61369.72   1447.60 o 
   1   3   8    66255.03    67210.02   1802.09 o 
   3   3   8    29434.93    30651.61   1063.96 o 
   5   3   8     4262.64     4463.65    205.03 o 
   7   3   8     6089.14     6680.38    605.69 o 
   9   3   8    27256.15    33197.57   1196.12 o 
  11   3   8    52845.57    70932.38   3620.40 o 
  13   3   8    38057.07    48812.23   2667.93 o 
  15   3   8    12048.59    15686.79   1184.90 o 
 -14   4   8     4188.37     4881.84    619.39 o 
 -12   4   8    11397.64    11876.95    859.87 o 
 -10   4   8    46253.67    48409.22   2315.01 o 
  -8   4   8    53271.29    58170.06   2677.85 o 
  -6   4   8    59282.86    61611.86   2792.66 o 
  -4   4   8    29811.19    28857.08   2241.02 o 
  -2   4   8     1563.62     1577.06    131.12 o 
   0   4   8    31027.88    31835.38   1075.44 o 
   2   4   8    41388.16    37852.18   1067.32 o 
   4   4   8    29592.32    30006.94   1035.87 o 
   6   4   8    12246.13    12020.40    429.10 o 
   8   4   8     6591.48     7172.25    390.96 o 
  10   4   8    13484.77    16371.32    699.25 o 
  12   4   8     6879.02     7991.51    721.43 o 
  14   4   8     4136.91     5569.26    705.85 o 
 -13   5   8    15600.65    17094.22   1121.60 o 
 -11   5   8     3589.21     3652.43    519.27 o 
  -9   5   8     5148.24     5721.38    541.90 o 
  -7   5   8    14993.11    15808.68    915.14 o 
  -5   5   8    12708.12     9874.88    984.89 o 
  -3   5   8     4340.09     4289.37    205.70 o 
  -1   5   8    12382.71    13214.95    437.86 o 
   1   5   8    20178.44    19646.31    727.08 o 
   3   5   8    23011.69    21363.61    822.98 o 
   5   5   8    12608.19    11360.19    467.56 o 
   7   5   8    13777.73    15864.48    646.87 o 
   9   5   8    51322.66    61550.54   2081.33 o 
  11   5   8    56161.84    71773.84   3676.14 o 
  13   5   8    25770.31    30821.77   1839.26 o 
  15   5   8     7527.95     9858.64    953.40 o 
 -12   6   8    11244.77    11065.75    869.31 o 
 -10   6   8    32690.35    34685.94   1796.26 o 
  -8   6   8    35226.58    37665.22   1875.63 o 
  -6   6   8    36913.55    28073.07   6722.74 o 
  -4   6   8    12343.10     9793.81    961.78 o 
  -2   6   8     4494.44     3442.39    253.08 o 
   0   6   8    32730.60    29291.03   1391.42 o 
   2   6   8    61416.10    55632.98   3130.16 o 
   4   6   8    59078.02    50803.60   3520.57 o 
   6   6   8    36637.27    33781.19   1787.75 o 
   8   6   8    11763.63    14109.71    609.65 o 
  10   6   8    12243.63    13614.15    958.60 o 
  12   6   8     6026.36     7274.33    695.92 o 
  14   6   8     3611.84     4150.43    607.62 o 
 -13   7   8    12794.19    14475.43   1047.90 o 
 -11   7   8     5043.96     4822.78    602.38 o 
  -9   7   8     2149.57     2639.87    449.34 o 
  -7   7   8     6801.77     5825.32    555.13 o 
  -5   7   8    13747.70    12060.18    995.12 o 
  -3   7   8     6100.99     5545.28    259.72 o 
  -1   7   8     4902.36     4557.56    291.14 o 
   1   7   8     6708.00     5717.30    456.53 o 
   3   7   8    15004.01    12878.44    857.92 o 
   5   7   8    14923.07    13489.19    861.96 o 
   7   7   8     6822.12     6463.60    546.63 o 
   9   7   8    21354.47    23867.75   1418.77 o 
  11   7   8    12581.93    13968.49    990.73 o 
  13   7   8    16676.07    18783.71   1283.65 o 
 -14   8   8     4185.56     6617.15    758.76 o 
 -12   8   8    10129.90    11587.34    931.21 o 
 -10   8   8     6608.66     6193.84    691.20 o 
  -6   8   8    11715.26     9159.93    906.00 o 
  -4   8   8     6592.81     5263.49    565.79 o 
  -2   8   8     1270.19     1279.65    245.15 o 
   0   8   8    20610.85    17769.31   1080.63 o 
   2   8   8    43982.68    37747.91   2049.31 o 
   4   8   8    53097.62    45984.91   3813.49 o 
   6   8   8    35516.17    29899.11   4705.85 o 
   8   8   8    10863.70    10364.63    761.12 o 
  10   8   8     4916.97     5341.06    591.03 o 
  12   8   8    10388.93    10104.79    849.94 o 
  14   8   8     8530.39     9335.64    878.76 o 
 -13   9   8    10454.15    12511.92    997.82 o 
 -11   9   8    10616.88    11422.92    926.01 o 
  -9   9   8     1742.34     1183.17    331.47 o 
  -7   9   8    21424.40    16942.39   4169.62 o 
  -5   9   8    51498.23    43237.85   2703.89 o 
  -3   9   8    27205.02    23491.85    763.89 o 
  -1   9   8    27126.87    25410.42   1666.34 o 
   3   9   8     8188.77     7279.14    560.77 o 
   5   9   8     5152.23     4265.18    420.98 o 
   7   9   8     2202.10     1861.20    485.96 o 
   9   9   8     1756.33     1925.43    415.81 o 
  11   9   8      681.68      889.72    360.53 o 
  13   9   8     6885.37     6568.02    756.87 o 
 -12  10   8     4574.83     4639.94    689.40 o 
 -10  10   8     1192.29     1057.75    596.54 o 
  -8  10   8     4922.40     3971.75    815.02 o 
  -6  10   8    12212.96     9434.90    870.38 o 
  -4  10   8    13496.14    11738.59    623.62 o 
  -2  10   8    11238.20     9310.00    404.83 o 
   2  10   8    33723.54    27438.66   1663.49 o 
   4  10   8    46377.66    36798.81   5661.39 o 
   6  10   8    32438.48    25679.62   4022.21 o 
   8  10   8     6578.78     4714.38    715.08 o 
  10  10   8     1168.83      626.99    337.85 o 
  12  10   8    10455.52    11935.06    959.55 o 
 -11  11   8     2886.59     2399.12    859.48 o 
  -9  11   8      673.97      558.84    197.06 o 
  -7  11   8    12492.22    10678.63   2723.44 o 
  -5  11   8    56150.59    52053.99   6946.21 o 
  -3  11   8    52787.56    47738.61   1459.51 o 
  -1  11   8    39062.50    33892.34   1361.26 o 
   1  11   8     3839.24     2943.59    238.53 o 
   3  11   8     6881.64     5073.16    391.09 o 
   5  11   8     3498.34     2909.87    604.33 o 
   7  11   8     5097.64     4225.40    871.01 o 
   9  11   8    10637.63     8407.23   1994.93 o 
  11  11   8     2866.07     2719.24    533.91 o 
 -10  12   8    10426.43     7870.44   2800.45 o 
  -8  12   8    10441.70     7784.04   2181.31 o 
  -6  12   8     6019.70     4861.73    767.67 o 
  -4  12   8     6925.83     5355.40    462.62 o 
  -2  12   8     7997.52     7700.89    393.81 o 
   0  12   8     1398.75     1113.05    191.51 o 
   2  12   8    11012.93     9077.48    611.08 o 
   4  12   8    11508.85     9021.49   1113.57 o 
   6  12   8    11220.45     9160.10   1747.60 o 
   8  12   8    10161.91     7937.42   1314.12 o 
  10  12   8     4678.68     3656.47   1268.63 o 
  -9  13   8     6866.39     5254.13   1994.97 o 
  -7  13   8    16729.71    14443.43   3931.03 o 
  -5  13   8    25605.17    22123.42   2241.95 o 
  -3  13   8    37919.68    34318.94   1639.05 o 
  -1  13   8    20636.20    18973.04    704.32 o 
   1  13   8      120.85     -150.68    150.68 o 
   3  13   8     1526.34     1109.30    234.22 o 
   5  13   8    15456.91    12741.35   2113.03 o 
   7  13   8    12697.82    10259.39   1627.36 o 
   9  13   8    10424.55     8910.13   2088.47 o 
  -8  14   8     8528.32     6554.64   1604.45 o 
  -6  14   8     3611.77     2447.25    582.40 o 
  -4  14   8     4072.49     3333.99    511.30 o 
  -2  14   8     2231.79     1999.90    255.45 o 
   0  14   8     1636.47     1260.98    219.57 o 
   4  14   8     4178.00     3030.35    326.58 o 
   6  14   8     2531.56     2716.71    316.38 o 
   8  14   8     4128.37     2586.48    429.51 o 
  -5  15   8     7563.39     6851.03    853.34 o 
  -3  15   8    12045.62     9981.18    500.74 o 
  -1  15   8     2637.05     2675.71    278.30 o 
   1  15   8      804.82      499.88    338.07 o 
   3  15   8     2431.12     2060.36    320.70 o 
   5  15   8    18249.11    16243.34   1333.25 o 
  -2  16   8    10985.74     9576.60    564.13 o 
   0  16   8     8346.98     6983.29    759.70 o 
   2  16   8     7329.66     6287.12    638.52 o 
   1   0   9     2441.58     2246.43    135.60 o 
   3   0   9    11940.26    11870.61    817.75 o 
   5   0   9     8415.26     8794.28    415.08 o 
   7   0   9     6035.30     7014.62    381.17 o 
   9   0   9     3050.45     3459.33    301.20 o 
  11   0   9    18944.49    21808.51    884.65 o 
  13   0   9    39638.02    53268.39   2872.03 o 
  15   0   9    24436.40    29714.33   1850.59 o 
 -10   1   9    11403.49    11594.69    559.99 o 
  -8   1   9    25708.76    32531.37   1177.58 o 
  -6   1   9    61175.68    75719.27   2497.99 o 
  -4   1   9    70054.37    83685.01   3255.42 o 
  -2   1   9    12693.70    13104.59    555.96 o 
   0   1   9     2437.84     2401.28    138.87 o 
   2   1   9    28231.22    28935.60   1239.06 o 
   4   1   9    68870.28    78011.74   2549.84 o 
   6   1   9    63581.48    83835.38   2753.38 o 
   8   1   9    69002.76    82090.73   2719.77 o 
  10   1   9    19014.87    21437.05    862.56 o 
  12   1   9     3038.66     4472.69    599.11 o 
  14   1   9     2055.63     2623.81    549.04 o 
 -13   2   9    50349.28    59278.91   2805.42 o 
 -11   2   9    33245.21    41977.28   2036.27 o 
  -9   2   9     3771.01     4141.73    320.73 o 
  -7   2   9      884.38     1120.15    302.39 o 
  -5   2   9    22539.04    27260.99    980.03 o 
  -3   2   9    36700.46    34508.03   2634.56 o 
  -1   2   9    27947.95    30328.96    865.90 o 
   1   2   9    12660.26    12791.82    410.74 o 
   3   2   9    10337.97    10362.92   1106.01 o 
   5   2   9     2439.24     2578.94    277.52 o 
   7   2   9      433.11      575.06    158.91 o 
   9   2   9     6219.65     7552.19    430.78 o 
  11   2   9    13520.72    17144.80    742.66 o 
  13   2   9    10804.52    13154.93   1027.11 o 
  15   2   9     9223.84    11984.20   1057.35 o 
 -12   3   9      408.23      345.40    303.82 o 
 -10   3   9     9322.45     9486.35    695.45 o 
  -8   3   9    10407.75    11850.02    760.18 o 
  -6   3   9     2814.28     3471.95    370.44 o 
  -4   3   9    19454.00    18989.88   3768.98 o 
  -2   3   9    10296.59    10575.89    701.82 o 
   0   3   9    11818.50    11878.84    492.82 o 
   2   3   9    36728.63    31845.71    995.91 o 
   4   3   9    62034.63    61007.09   4861.76 o 
   6   3   9    60458.57    64992.35   5757.29 o 
   8   3   9    55849.38    71146.71   2379.79 o 
  10   3   9    10089.29    11518.15    559.41 o 
  12   3   9      163.17      253.26    332.64 o 
  14   3   9     8712.03    12856.34   1060.65 o 
 -13   4   9    24718.62    28771.33   1595.00 o 
 -11   4   9    13000.28    12910.20    868.83 o 
  -9   4   9    18795.53    22027.09   1218.45 o 
  -7   4   9     2978.47     2937.04    370.92 o 
  -5   4   9    48126.37    42353.68   9925.73 o 
  -3   4   9    61773.23    60723.54   3046.83 o 
  -1   4   9    68503.34    70482.66   1919.20 o 
   1   4   9    70210.55    71689.73   2351.14 o 
   3   4   9    19430.49    20102.84    748.44 o 
   5   4   9     8517.24     8903.63    802.46 o 
   7   4   9    14014.70    15072.06    636.18 o 
   9   4   9     2956.77     2799.65    271.52 o 
  11   4   9       49.68     -224.89    278.33 o 
  13   4   9      372.54      657.23    396.91 o 
  15   4   9     2819.66     3403.40    655.81 o 
 -14   5   9     1250.26     1137.33    438.00 o 
 -12   5   9     5444.83     5507.84    615.13 o 
 -10   5   9     9126.65    10130.30    758.29 o 
  -8   5   9     9388.50    10689.21    736.55 o 
  -4   5   9     8519.43     8235.23    680.97 o 
  -2   5   9     2360.06     2453.68    170.31 o 
   0   5   9     8478.57     7401.07    297.02 o 
   2   5   9    22517.00    22051.53   1148.13 o 
   4   5   9    47868.98    46439.31   1574.80 o 
   6   5   9    27105.82    27373.39    993.42 o 
   8   5   9    18511.00    19715.56    791.67 o 
  10   5   9     7035.05     9504.77    770.57 o 
  12   5   9      152.14      -25.99    321.78 o 
  14   5   9    11721.76    14311.96   1104.11 o 
 -13   6   9     7859.84     8726.65    814.50 o 
 -11   6   9     3578.04     3666.13    541.95 o 
  -9   6   9     1520.20     1075.39    351.08 o 
  -7   6   9     5516.72     6311.95    557.97 o 
  -5   6   9    27110.13    23537.77   4408.21 o 
  -3   6   9    60734.12    57261.00   2936.60 o 
  -1   6   9    63612.75    66188.43   4406.00 o 
   1   6   9    61509.82    57657.30   4627.95 o 
   3   6   9     2793.89     3049.25    268.81 o 
   5   6   9    10923.24     9354.00    436.29 o 
   7   6   9    13849.21    13316.51    883.95 o 
   9   6   9    16925.64    18739.76    771.45 o 
  11   6   9     7659.40     8478.13    757.81 o 
  13   6   9     4708.86     5769.57    703.48 o 
 -12   7   9    24394.00    24925.57   1468.37 o 
 -10   7   9    45246.07    47823.86   2382.57 o 
  -8   7   9    33181.62    34511.13   1783.50 o 
  -6   7   9    14143.89    10573.92   2951.88 o 
  -4   7   9    14144.38    11614.47   1195.14 o 
  -2   7   9      410.93      345.01    160.84 o 
   0   7   9     6159.34     5538.54    259.64 o 
   2   7   9      871.84      745.65    112.62 o 
   4   7   9     3085.45     2568.56    306.61 o 
   6   7   9     5539.95     6006.27    516.39 o 
   8   7   9    13747.01    15817.60    673.31 o 
  10   7   9     3015.53     3007.95    452.65 o 
  12   7   9     2351.22     2581.75    487.15 o 
  14   7   9     8984.89     9311.07    910.89 o 
 -13   8   9     3644.61     3516.84    617.54 o 
 -11   8   9     2223.74     1992.05    470.61 o 
  -9   8   9     5493.21     4776.00    581.11 o 
  -7   8   9    13794.66    11143.02   3155.50 o 
  -5   8   9    18391.33    14293.24   1908.94 o 
  -3   8   9    56011.60    53472.24   3287.22 o 
  -1   8   9    69150.74    61388.77   3880.95 o 
   1   8   9    25576.68    23463.78   1992.20 o 
   3   8   9    10266.24     9458.46   1016.70 o 
   5   8   9     9150.22     7824.86    833.64 o 
   7   8   9    33113.59    35255.24   1920.51 o 
   9   8   9    44508.50    45599.56   2446.35 o 
  11   8   9    18070.39    20707.53   1330.89 o 
  13   8   9     9491.77    10580.54    947.26 o 
 -12   9   9    16683.59    19820.27   1326.17 o 
 -10   9   9    28743.63    21890.53   6881.02 o 
  -8   9   9    44618.32    31183.75   9166.50 o 
  -4   9   9     2887.57     2323.25    501.26 o 
  -2   9   9     6222.17     5323.15    288.12 o 
   0   9   9     3199.91     3022.51    222.62 o 
   2   9   9     3930.22     3487.70    235.46 o 
   4   9   9    18595.52    17620.71   1713.98 o 
   6   9   9     1460.85      912.82    298.40 o 
   8   9   9     5469.04     4916.80    545.21 o 
  10   9   9     6479.66     7422.68    691.20 o 
  12   9   9     3806.85     4161.30    625.10 o 
 -11  10   9     2600.16     1644.72    833.03 o 
  -9  10   9     6467.40     4653.49   1248.27 o 
  -7  10   9     3023.59     1762.27    377.06 o 
  -5  10   9     7089.55     6584.37    517.66 o 
  -3  10   9    10161.74     8241.28    382.13 o 
  -1  10   9    19022.04    15292.91    894.17 o 
   3  10   9     9308.99     7708.49    800.78 o 
   5  10   9     9274.86     7211.03   1046.25 o 
   7  10   9    45640.40    36369.05   6731.48 o 
   9  10   9    28734.73    31874.38   1830.28 o 
  11  10   9    24119.50    25608.74   1584.13 o 
 -10  11   9    24005.99    18304.80   6366.52 o 
  -8  11   9    18089.57    14441.55   4097.33 o 
  -6  11   9     7664.00     6319.42    620.33 o 
  -4  11   9       50.40     -131.83    131.83 o 
  -2  11   9    13551.29    12459.04    521.60 o 
   0  11   9    19116.41    15684.17    901.27 o 
   2  11   9    32906.95    30394.32   1882.53 o 
   4  11   9    13017.15     9370.06   2453.20 o 
   6  11   9     3659.85     2799.97    508.41 o 
   8  11   9     2222.96     1925.77    305.94 o 
  10  11   9     2565.98     2365.80    497.54 o 
  -9  12   9     3809.06     2577.57    584.02 o 
  -7  12   9     2424.95     2015.77    267.39 o 
  -3  12   9      171.91       13.19    146.72 o 
  -1  12   9     2999.73     2431.45    242.14 o 
   1  12   9     5764.43     5153.75    381.46 o 
   3  12   9      416.85      366.29    181.79 o 
   5  12   9     5368.30     4689.09   1077.71 o 
   7  12   9    24412.16    19212.05   3830.39 o 
   9  12   9    16757.57    14611.79   3578.81 o 
  -8  13   9     9510.04     7283.35   1971.30 o 
  -6  13   9     4703.71     3524.99    990.35 o 
  -4  13   9      355.61      138.00    174.94 o 
  -2  13   9    10855.99     8726.39    735.02 o 
   0  13   9    39568.98    38222.83   1636.57 o 
   2  13   9    50016.62    42482.06   5682.88 o 
   4  13   9    24750.99    20506.25   1778.77 o 
   6  13   9     7954.65     6484.59   1257.66 o 
   8  13   9     3699.00     2644.55    321.17 o 
  -7  14   9     9006.39     9295.94    890.10 o 
  -5  14   9    11736.59     9388.00    823.58 o 
  -3  14   9     8812.32     8447.06    615.89 o 
  -1  14   9     2060.73     1759.19    246.57 o 
   1  14   9     1618.27     1594.13    223.59 o 
   3  14   9     4736.43     3629.27    575.50 o 
   5  14   9     1255.58     1203.36    351.05 o 
   7  14   9     2688.27     2077.99    427.62 o 
  -4  15   9     2821.42     2525.24    389.19 o 
  -2  15   9     9238.89     7312.92    461.84 o 
   0  15   9    24217.46    20452.58   1613.32 o 
   2  15   9    27763.09    23553.21   3151.96 o 
   4  15   9    20331.82    19929.41   1289.79 o 
   0   0  10     1970.80     1775.49    165.76 o 
   2   0  10     1664.41     1743.09    138.14 o 
   4   0  10     1945.63     2071.25    286.15 o 
   6   0  10    18450.96    24670.72    931.13 o 
   8   0  10    35921.63    47442.07   1663.07 o 
  10   0  10     6716.13     8438.91    600.25 o 
  12   0  10     2544.61     3119.93    357.23 o 
 -11   1  10     8293.46     9483.51    709.63 o 
  -9   1  10    14813.58    16306.65    984.59 o 
  -7   1  10     1298.11     1747.67    210.67 o 
  -5   1  10    12320.78    14481.56    651.28 o 
  -3   1  10    51623.77    49925.81   3780.04 o 
  -1   1  10    77804.54    77740.81   2097.48 o 
   1   1  10    77798.28    75142.13   2026.25 o 
   3   1  10    46195.61    43573.82   2407.47 o 
   5   1  10    14850.94    16959.76    680.96 o 
   7   1  10     3560.13     4748.80    333.54 o 
   9   1  10    28958.80    35242.09   1300.65 o 
  11   1  10    24606.33    29044.68   1492.71 o 
  13   1  10    19590.80    24124.30   1550.11 o 
  15   1  10     9559.09    11894.43   1067.74 o 
 -12   2  10     5478.68     7349.45    662.85 o 
 -10   2  10    52279.88    63457.26   2946.21 o 
  -8   2  10    64418.87    80475.42   3633.15 o 
  -6   2  10    22863.88    27921.38   1424.44 o 
  -4   2  10    37184.36    36919.00   6693.22 o 
  -2   2  10     1318.49     1285.87    159.24 o 
   0   2  10     1612.65     1708.51    173.10 o 
   2   2  10     1302.39     1107.83    105.01 o 
   4   2  10      359.47      395.93     94.27 o 
   6   2  10     1373.48     1580.49    241.89 o 
   8   2  10     1190.25     1262.57    381.06 o 
  10   2  10     1790.32     2715.84    288.39 o 
  12   2  10     1025.60     1610.30    427.15 o 
  14   2  10     1414.53     2588.84    563.68 o 
 -13   3  10     5286.99     5758.23    629.31 o 
 -11   3  10     3883.90     5044.36    565.99 o 
  -9   3  10     1429.54     1147.73    315.64 o 
  -7   3  10     1124.88     1429.78    299.11 o 
  -5   3  10    13285.20    11805.18   2708.56 o 
  -3   3  10    30174.03    28398.60   2653.76 o 
  -1   3  10    45966.49    46248.08   1577.47 o 
   1   3  10    51631.66    46765.16   1583.43 o 
   3   3  10    30343.98    27787.08    990.78 o 
   5   3  10    17663.11    17252.99   1290.74 o 
   7   3  10    11880.79    12117.51    992.62 o 
   9   3  10    26133.30    32563.86   1216.74 o 
  11   3  10    47817.52    60513.43   3171.57 o 
  13   3  10    28820.06    34635.86   2023.51 o 
 -14   4  10       28.93     -247.14    396.43 o 
 -12   4  10     5988.59     7068.34    695.92 o 
 -10   4  10    56320.53    68389.66   3180.54 o 
  -8   4  10    88299.59   112788.27   4992.89 o 
  -6   4  10    57008.13    52665.44  14862.61 o 
  -4   4  10     7926.77     7376.68   1486.57 o 
  -2   4  10      378.82      622.76    136.09 o 
   0   4  10     1845.13     2041.83    197.67 o 
   2   4  10    37212.43    38558.36   1334.98 o 
   4   4  10     7789.63     7619.61    608.05 o 
   6   4  10    19155.70    22578.72   1211.73 o 
   8   4  10     2635.54     2725.76    281.89 o 
  10   4  10      934.29     1074.34    296.96 o 
  12   4  10      364.89      829.72    389.82 o 
  14   4  10      827.54     1068.30    428.09 o 
 -13   5  10    14266.99    13283.91   1003.02 o 
 -11   5  10     9808.63     9669.18    781.91 o 
  -9   5  10      592.05      352.02    287.28 o 
  -7   5  10     2727.36     2092.96    863.98 o 
  -5   5  10     4066.36     3887.23   1011.82 o 
  -3   5  10    17783.68    16431.77    825.25 o 
  -1   5  10    15104.94    14924.63    870.84 o 
   1   5  10    12343.54    12493.50    626.00 o 
   3   5  10    13149.21    12829.79    857.50 o 
   5   5  10     4062.59     4463.62    291.90 o 
   7   5  10    12410.60    12176.88    563.13 o 
   9   5  10    32696.21    37915.96   1376.58 o 
  11   5  10    39089.82    45691.68   2493.60 o 
  13   5  10    18798.04    24085.55   1561.92 o 
 -12   6  10    10092.45     9869.51    866.94 o 
 -10   6  10    23475.63    26513.48   1489.64 o 
  -8   6  10    33223.55    35885.50   1835.00 o 
  -6   6  10    70776.56    60119.82  14912.45 o 
  -4   6  10    19160.03    18521.14   3001.95 o 
  -2   6  10     1377.06     1352.78    222.95 o 
   0   6  10    18509.35    18929.54   1806.93 o 
   2   6  10    22843.25    21106.82   1978.04 o 
   4   6  10    56434.79    61350.80   2061.01 o 
   6   6  10    70576.50    76485.12   3802.75 o 
   8   6  10     7545.84     8381.55    461.66 o 
  10   6  10     2202.87     2819.40    470.14 o 
  12   6  10     1600.33     2383.28    498.96 o 
 -13   7  10    24395.24    26120.40   1555.31 o 
 -11   7  10     9959.46     9975.33    836.71 o 
  -9   7  10      422.33      490.93    328.87 o 
  -7   7  10     4941.82     3750.59   1137.05 o 
  -5   7  10    12656.44    10415.72   1790.59 o 
  -3   7  10    11980.40    10387.86    626.81 o 
  -1   7  10     3547.47     3294.08    300.74 o 
   1   7  10     1296.23     1557.78    179.76 o 
   3   7  10     1097.37     1190.33    142.03 o 
   5   7  10     2681.38     2562.43    254.16 o 
   7   7  10     4844.58     5110.03    523.48 o 
   9   7  10    19547.64    19878.38   1247.74 o 
  11   7  10    19446.05    20884.70   1354.99 o 
  13   7  10    11397.83    13210.68   1048.37 o 
 -12   8  10      408.34      136.55    447.93 o 
 -10   8  10     4454.14     3359.92   1259.88 o 
  -8   8  10     7437.07     5295.09   1978.18 o 
  -6   8  10     7542.40     6115.54   1230.74 o 
  -4   8  10     2634.25     2288.44    251.13 o 
  -2   8  10     1194.89     1129.26    214.26 o 
   0   8  10    36240.64    35609.46   2845.55 o 
   2   8  10    64886.04    63656.03   6314.13 o 
   4   8  10    88260.66    88166.05   8987.89 o 
   6   8  10    33294.66    34179.48   1862.87 o 
   8   8  10     7420.00     8445.07    706.79 o 
  10   8  10      907.65      682.32    344.47 o 
  12   8  10     3679.96     3925.07    583.53 o 
 -11   9  10     1068.64      474.49    185.24 o 
  -9   9  10     2523.28     1491.70    545.26 o 
  -7   9  10    19617.38    13952.36   3460.46 o 
  -5   9  10    32310.86    25897.80   3459.29 o 
  -3   9  10    26078.02    22744.60   1326.19 o 
  -1   9  10    29394.86    26068.25   1750.92 o 
   1   9  10    14988.97    13873.83   1189.00 o 
   3   9  10     1454.21     1269.20    160.82 o 
   5   9  10      625.30      470.60    161.25 o 
   7   9  10      408.02      343.98    280.67 o 
   9   9  10     2513.77     2336.98    433.29 o 
  11   9  10     1863.91     1848.42    448.40 o 
 -10  10  10     1723.54     1124.97    228.29 o 
  -8  10  10      903.15      469.94    172.67 o 
  -6  10  10     2215.39     1554.03    241.49 o 
  -4  10  10      902.37      877.80    257.53 o 
  -2  10  10     1762.74     1602.74    192.23 o 
   0  10  10     6706.86     5870.23    557.11 o 
   2  10  10    52130.47    46737.86   4418.75 o 
   4  10  10    56418.14    50105.98   8567.66 o 
   6  10  10    23654.32    20589.76   4290.56 o 
   8  10  10     4468.91     5426.10    601.90 o 
  10  10  10     1706.98     2191.46    490.93 o 
  -9  11  10     1887.71     1097.47    223.22 o 
  -7  11  10    19404.15    12953.80   2900.85 o 
  -5  11  10    38959.84    29961.16   3537.95 o 
  -3  11  10    47766.44    41215.75   1577.27 o 
  -1  11  10    24555.02    20617.24   1259.46 o 
   1  11  10     8282.20     6703.58    567.71 o 
   3  11  10     3862.43     3227.39    447.45 o 
   7  11  10    10127.97     7652.32   1540.90 o 
   9  11  10     1018.12      920.90    368.55 o 
  -8  12  10     3714.64     2407.24    686.07 o 
  -6  12  10     1591.40     1003.75    239.86 o 
  -4  12  10      367.16      393.48    177.50 o 
  -2  12  10     1043.81      862.95    229.97 o 
   0  12  10     2579.11     2073.29    232.94 o 
   2  12  10     5463.58     4808.00    505.32 o 
   4  12  10     5918.18     4708.35    949.44 o 
   6  12  10    10026.26     7341.16   1644.60 o 
   8  12  10      397.15       37.56    193.35 o 
  -7  13  10    11269.37     8332.71   1731.29 o 
  -5  13  10    18790.70    15596.17   2544.62 o 
  -3  13  10    28849.05    22391.69   1349.01 o 
  -1  13  10    19634.71    15371.39    986.90 o 
   3  13  10     5239.40     3920.80    784.81 o 
   7  13  10    24442.48    18251.73   2651.16 o 
  -4  14  10      831.49      558.20    229.45 o 
  -2  14  10     1450.21     1218.48    236.84 o 
   0  14  10     1224.46      975.50    225.74 o 
   2  14  10     1392.85     1401.90    379.90 o 
   4  14  10       24.76     -116.51    196.37 o 
  -1  15  10     9502.79     7752.64    848.53 o 
   1  15  10      531.27      485.72    249.49 o 
   1   0  11     2304.04     2271.29    133.51 o 
   3   0  11     3227.70     2978.38    182.71 o 
   5   0  11     3554.63     4012.11    808.38 o 
   9   0  11    14615.58    15812.95    991.20 o 
 -12   1  11      248.11      304.29    344.93 o 
 -10   1  11     7631.31     9923.36    747.89 o 
  -8   1  11    41968.98    52095.77   2482.26 o 
  -6   1  11    25908.81    29585.36   1521.30 o 
  -4   1  11    29435.77    26663.76   3547.64 o 
  -2   1  11     6944.52     7116.00    360.24 o 
   0   1  11     2268.56     2185.59    197.84 o 
   2   1  11    16187.83    15522.09    557.47 o 
   4   1  11    36269.51    36628.04   2779.79 o 
   6   1  11    73879.20    94444.45   3114.61 o 
   8   1  11    76401.61   103593.67   3422.10 o 
  10   1  11     7729.70     9815.25    544.82 o 
 -13   2  11    30997.97    40716.31   2084.45 o 
 -11   2  11    36164.08    43926.14   2178.47 o 
  -9   2  11     9364.31    10898.98    766.79 o 
  -7   2  11     1668.42     1824.32    332.65 o 
  -5   2  11     5582.91     5062.82   1171.71 o 
  -3   2  11    24278.29    24123.94   2424.38 o 
  -1   2  11    16097.16    15818.53   1113.33 o 
   1   2  11     7087.82     7442.40    581.35 o 
   3   2  11      991.16      907.94    116.37 o 
   5   2  11     2124.75     2266.73    183.83 o 
   7   2  11     2324.58     2404.69    386.86 o 
   9   2  11     3226.14     4227.13    358.28 o 
  11   2  11     6546.61     8812.51    527.38 o 
  13   2  11     9979.48    13762.03   1071.99 o 
 -12   3  11      653.33      496.12    356.28 o 
 -10   3  11      484.85      253.73    347.29 o 
  -8   3  11     2542.86     2964.49    436.11 o 
  -6   3  11     6056.44     4580.64   1615.85 o 
  -4   3  11     8275.91     8063.68   1038.92 o 
  -2   3  11      953.72     1052.03    161.34 o 
   0   3  11     3199.91     2952.49    236.38 o 
   2   3  11    24468.04    23906.07    885.91 o 
   4   3  11    33175.16    30823.89   1910.62 o 
   6   3  11   114203.80   128026.50  11374.22 o 
   8   3  11    40454.68    48911.77   1726.47 o 
  12   3  11      491.57     1249.30    442.26 o 
 -13   4  11    17182.40    19461.68   1240.18 o 
 -11   4  11    29170.49    34458.22   1810.91 o 
  -9   4  11     1872.35     1936.29    400.21 o 
  -7   4  11    11019.61     8599.80   3037.15 o 
  -5   4  11    42869.08    42486.83   8492.31 o 
  -3   4  11    33321.29    30897.61   2507.06 o 
  -1   4  11    35977.61    38976.37   1372.74 o 
   1   4  11    29371.17    27564.56   1010.09 o 
   3   4  11     8323.79     7942.28    390.07 o 
   5   4  11      401.94      349.49    127.28 o 
   7   4  11     1147.75     1039.03    213.66 o 
   9   4  11     1553.95     1472.41    254.07 o 
  11   4  11      242.55      335.48    314.69 o 
  13   4  11     1043.93     1088.15    455.96 o 
 -12   5  11     8595.48     9314.37    809.78 o 
 -10   5  11    10990.66    10412.82    823.95 o 
  -8   5  11     6001.80     4449.79   1404.43 o 
  -6   5  11     4498.13     3999.05   1074.19 o 
  -4   5  11      399.59      603.54    218.77 o 
  -2   5  11     2129.75     2243.98    181.45 o 
   0   5  11     3481.72     3646.47    274.93 o 
   2   5  11     5397.71     4813.33    377.49 o 
   4   5  11    42864.86    45718.46   1580.27 o 
   6   5  11    62627.89    67750.40   2289.70 o 
   8   5  11    11749.47    12610.99    603.83 o 
  10   5  11     2403.25     2495.72    460.21 o 
  12   5  11     1722.98     1980.23    456.43 o 
 -11   6  11     5451.49     5958.08    665.21 o 
  -9   6  11        7.84     -123.16    123.16 o 
  -7   6  11     3457.89     2705.27    813.64 o 
  -5   6  11    62404.45    54096.09   9876.60 o 
  -3   6  11   113651.63   116999.85   8753.82 o 
  -1   6  11    74031.80    73344.79   5350.50 o 
   1   6  11    26273.12    24798.61   1897.40 o 
   3   6  11     6116.99     5557.48    335.87 o 
   5   6  11     4452.56     4242.06    386.04 o 
   7   6  11    11042.84    11617.25    559.57 o 
   9   6  11    15732.55    16128.36    725.96 o 
  11   6  11     7437.83     8964.76    780.97 o 
 -12   7  11    17609.13    19374.27   1278.93 o 
 -10   7  11    26976.95    19586.94   8153.33 o 
  -8   7  11    20408.19    13825.98   4982.95 o 
  -6   7  11    11140.27     8884.31   2271.07 o 
  -4   7  11     1146.18     1269.21    499.90 o 
  -2   7  11     2309.47     2475.70    322.15 o 
   0   7  11      172.82      466.50    170.99 o 
   2   7  11     1649.59     1365.48    164.39 o 
   4   7  11    11049.60    10922.02    682.45 o 
   6   7  11     3457.09     3639.20    445.09 o 
   8   7  11     3604.43     3509.39    319.93 o 
  10   7  11      755.39      919.48    383.68 o 
  12   7  11     4104.62     4734.43    652.45 o 
 -11   8  11      294.19      347.23    189.04 o 
  -9   8  11      286.25      268.74    241.44 o 
  -7   8  11     3623.38     2635.08    812.22 o 
  -5   8  11    11833.40     9635.13   1750.43 o 
  -3   8  11    40258.57    36939.58   2066.50 o 
  -1   8  11    76058.09    71926.95   4965.88 o 
   1   8  11    41806.61    38376.38   3288.37 o 
   3   8  11     2542.39     2566.33    212.77 o 
   5   8  11     5998.80     6340.77    586.31 o 
   7   8  11    20431.33    20216.66   1256.24 o 
   9   8  11    31555.82    34828.62   1981.94 o 
  11   8  11    25279.81    27896.81   1708.85 o 
 -10   9  11    30841.32    21233.66   7459.76 o 
  -8   9  11    31441.76    23253.63   7427.64 o 
  -6   9  11    15660.27    11753.53   2550.76 o 
  -2   9  11     3244.97     2942.68    234.29 o 
   2   9  11     9216.41     8100.28    964.45 o 
   4   9  11     1849.43     1547.17    305.94 o 
   6   9  11        8.62       82.22    238.14 o 
   8   9  11      286.61      472.50    336.91 o 
  10   9  11       89.00      280.19    356.74 o 
  -9  10  11       88.29      -78.45    171.71 o 
  -7  10  11      772.40      331.12    180.78 o 
  -5  10  11     2463.01     1937.17    253.46 o 
  -3  10  11     6469.99     5667.86    390.22 o 
  -1  10  11     7821.83     6592.36    432.89 o 
   1  10  11     7609.78     7498.29    730.40 o 
   3  10  11      487.43      343.19    151.25 o 
   5  10  11    11022.26     8284.77   1923.34 o 
   7  10  11    27120.92    27292.56   1610.12 o 
   9  10  11    30941.63    30477.35   1800.98 o 
  -8  11  11    25411.36    17820.14   4495.61 o 
  -6  11  11     7433.62     5789.28    839.55 o 
  -4  11  11      244.52       81.37    175.24 o 
  -2  11  11     6456.38     5506.65    379.79 o 
   0  11  11    19155.07    16767.85    908.14 o 
   2  11  11    36109.24    31540.21   3124.62 o 
   4  11  11    29150.51    24677.48   4942.08 o 
   6  11  11     5401.38     4083.33   1191.85 o 
   8  11  11      304.46      499.43    352.03 o 
  -7  12  11     4141.08     2992.26    704.76 o 
  -5  12  11     1709.18     1321.44    252.88 o 
  -3  12  11      490.65      746.64    230.85 o 
  -1  12  11      277.01      172.45    170.89 o 
   1  12  11      248.72      140.27    172.56 o 
   3  12  11      661.33      380.17    193.11 o 
   5  12  11     8550.12     6461.61   1177.34 o 
   7  12  11    17600.01    14637.67   2826.44 o 
  -4  13  11     1048.76      705.95    236.74 o 
  -2  13  11     9951.63     8145.52    439.55 o 
   0  13  11    26631.75    24030.19   1086.40 o 
   2  13  11    30967.35    28411.29   5755.16 o 
   4  13  11    17191.62    14260.90   2572.50 o 
  -1  14  11     1197.95     1493.87    286.95 o 
   1  14  11       37.33      -36.72    224.49 o 
   0   0  12     2036.58     1849.37    290.60 o 
   2   0  12     1279.92     1414.18    143.88 o 
   4   0  12     2651.35     2492.51    224.59 o 
   6   0  12    13334.60    13196.17   3485.98 o 
   8   0  12    26724.74    35757.93   1831.22 o 
  10   0  12    15567.82    17668.73   1102.70 o 
  12   0  12     2229.36     2751.84    495.18 o 
 -11   1  12     3066.59     3668.02    524.46 o 
  -9   1  12     4544.17     5846.58    620.80 o 
  -7   1  12     2057.28     2582.22    409.19 o 
  -5   1  12    10496.02    10324.43   2431.47 o 
  -3   1  12    59488.21    62342.31   5599.02 o 
  -1   1  12    83978.81    92978.88   3039.13 o 
   1   1  12    84103.64    90106.50   3610.86 o 
   3   1  12    45514.02    47150.86   2864.29 o 
   5   1  12      396.26      488.37    126.48 o 
   7   1  12     3945.02     5187.51    531.98 o 
   9   1  12     8184.63    10165.73    777.66 o 
  11   1  12    20235.61    26022.13   1441.45 o 
 -12   2  12     6177.80     6093.20    683.17 o 
  -8   2  12    43030.46    53005.70   2555.96 o 
  -6   2  12    29226.38    25498.90   6768.81 o 
  -4   2  12    11360.25     9391.42   2047.84 o 
  -2   2  12     4134.59     3860.06    284.36 o 
   0   2  12     1278.58     1470.15    184.11 o 
   2   2  12     4189.86     3909.94    297.03 o 
   4   2  12     1091.02     1086.32    135.27 o 
   6   2  12      452.03      547.67    137.28 o 
   8   2  12     2056.38     2595.59    303.39 o 
  10   2  12     2637.68     3360.40    511.71 o 
 -13   3  12     1527.73     1199.22    487.15 o 
 -11   3  12     4564.67     5080.26    631.67 o 
  -9   3  12     1125.34     1660.38    408.72 o 
  -7   3  12     1925.89     1722.80    571.95 o 
  -5   3  12     1468.84     1260.38    240.97 o 
  -3   3  12    15508.54    15502.92   1495.55 o 
  -1   3  12    45339.21    47741.26   1652.49 o 
   1   3  12    59428.32    61394.05   4713.88 o 
   3   3  12    15560.80    15764.99    876.89 o 
   5   3  12     1546.87     1555.10    166.23 o 
   7   3  12     2075.10     2430.42    379.42 o 
   9   3  12    23379.66    30128.61   1171.60 o 
  11   3  12    28622.98    40335.99   2272.02 o 
  13   3  12    26855.88    36350.39   2158.15 o 
 -12   4  12     6615.96     6996.06    753.56 o 
 -10   4  12    28686.37    32825.90   1750.43 o 
  -8   4  12    55930.19    43994.09  15490.49 o 
  -6   4  12    48556.72    43343.04  11396.46 o 
  -4   4  12    18688.02    16824.93   1892.17 o 
  -2   4  12     1093.03     1164.86    220.66 o 
   0   4  12     2634.21     2714.43    248.58 o 
   2   4  12    11234.05     9553.71    459.60 o 
   4   4  12    18702.33    18299.50    860.12 o 
   6   4  12    12155.42    13628.62    982.00 o 
   8   4  12     2697.89     2896.66    314.29 o 
  10   4  12      593.82      562.47    254.48 o 
  12   4  12       68.06       73.24    383.66 o 
 -11   5  12     4688.66     5778.55    691.20 o 
  -9   5  12      732.90      732.38    523.29 o 
  -7   5  12     3434.15     2830.32   1226.12 o 
  -5   5  12     2341.31     1744.67    402.33 o 
  -3   5  12     1514.46     1483.61    207.72 o 
  -1   5  12      352.65      394.44    158.04 o 
   1   5  12    10436.52    10070.76    700.18 o 
   3   5  12     1558.64     1461.48    188.27 o 
   5   5  12     2360.19     2029.30    231.56 o 
   7   5  12     6572.97     7946.16    462.97 o 
   9   5  12    21167.40    24614.52   1003.83 o 
  11   5  12    19401.61    27456.49   1679.57 o 
 -12   6  12     4312.83     3883.50    655.34 o 
 -10   6  12    15278.46    10502.78   4245.44 o 
  -8   6  12    29774.88    20882.23   6962.28 o 
  -6   6  12    37496.20    31439.39   8269.79 o 
  -4   6  12    12056.20    11935.25    960.49 o 
  -2   6  12      451.84      542.68    169.74 o 
   0   6  12    13459.76    14899.35    654.29 o 
   2   6  12    29108.57    27221.28   1042.23 o 
   4   6  12    48739.65    49702.24   1732.76 o 
   6   6  12    37567.17    38002.95   1387.61 o 
   8   6  12    15594.61    16874.10    760.41 o 
  10   6  12     2015.75     2328.01    473.44 o 
  12   6  12      844.05      927.99    455.49 o 
 -11   7  12     4755.37     2987.36   1285.19 o 
  -9   7  12     1501.78      896.44    293.41 o 
  -7   7  12     5430.69     4435.43   1806.02 o 
  -5   7  12     6564.90     5742.50   1053.32 o 
  -3   7  12     1954.87     1893.78    245.15 o 
  -1   7  12     3944.73     3840.42    406.37 o 
   1   7  12     2097.52     2261.61    259.25 o 
   3   7  12     1967.66     2205.87    249.79 o 
   5   7  12     3358.28     3242.76    421.95 o 
   7   7  12     5438.08     5875.40    591.98 o 
   9   7  12    12412.57    13292.41    986.01 o 
  11   7  12    16147.77    19272.69   1317.66 o 
 -10   8  12     4518.60     2577.77   1026.28 o 
  -8   8  12    11035.25     7902.97   2855.02 o 
  -6   8  12    15630.14    11794.24   2922.58 o 
  -4   8  12     2702.26     2321.38    272.62 o 
  -2   8  12     2055.32     1724.78    284.91 o 
   0   8  12    26325.82    24052.11   2218.00 o 
   2   8  12    42910.94    38906.49   4344.14 o 
   4   8  12    56576.37    56836.60   1977.89 o 
   6   8  12    29776.99    28861.57   1662.08 o 
   8   8  12    11020.61    10764.45    564.49 o 
  10   8  12       87.12      180.49    363.36 o 
  -9   9  12      568.72      339.02    185.90 o 
  -7   9  12    12437.43     9217.97   2787.46 o 
  -5   9  12    21086.94    17849.75   2928.72 o 
  -3   9  12    23256.54    21147.33   2210.13 o 
  -1   9  12     8200.99     7288.75    749.82 o 
   1   9  12     4528.91     4194.33    403.13 o 
   3   9  12     1133.99      990.35    173.58 o 
   5   9  12      748.27      952.08    348.72 o 
   7   9  12     1502.91     1526.16    394.54 o 
   9   9  12      553.00      857.12    403.52 o 
  -8  10  12       84.57     -137.50    193.96 o 
  -6  10  12     2032.95     1502.36    254.60 o 
  -4  10  12      619.06      226.29    197.61 o 
  -2  10  12     2683.91     2668.32    304.09 o 
   0  10  12    15517.54    12321.48    884.20 o 
   2  10  12    29561.12    29680.71   1170.51 o 
   4  10  12    28462.72    23278.87   4721.20 o 
   6  10  12    15190.19    14508.03   1018.13 o 
   8  10  12     4508.36     4345.60    565.57 o 
  -7  11  12    16183.29    12285.02   3371.18 o 
  -5  11  12    19343.57    17928.34   2367.92 o 
  -3  11  12    28531.19    27475.96   1117.97 o 
  -1  11  12    20249.98    18455.18    839.13 o 
   1  11  12     3067.94     2991.85    418.97 o 
   3  11  12     4515.77     3487.64    539.11 o 
   5  11  12     4636.39     3882.68    635.28 o 
   7  11  12     4794.95     5530.98    623.64 o 
  -4  12  12       75.03       30.32    207.62 o 
  -2  12  12     1181.51      738.40    247.93 o 
   0  12  12     2287.99     2103.97    370.76 o 
   2  12  12     6321.83     4979.43   1067.31 o 
   6  12  12     4259.37     3621.86    839.16 o 
  -3  13  12    26921.99    23294.64   1023.05 o 
  -1  13  12    18257.69    15926.61    790.06 o 
   1  13  12     2095.50     1601.36    247.90 o 
   3  13  12     1530.34     1155.11    288.69 o 
   1   0  13      291.85      294.49    134.54 o 
   3   0  13     3674.86     4196.30    318.68 o 
   5   0  13     2123.34     2022.75    381.31 o 
   7   0  13     2235.39     2357.29    438.95 o 
   9   0  13     7698.54    10410.93    817.81 o 
  11   0  13    28054.31    34120.88   1831.70 o 
 -10   1  13     2153.08     2309.11    484.78 o 
  -8   1  13    14225.73    18626.38   1152.31 o 
  -6   1  13    26690.96    22862.11   5753.50 o 
  -4   1  13    30854.79    29440.20   4193.24 o 
  -2   1  13     6417.26     5582.83    340.47 o 
   0   1  13      288.12      259.73    136.16 o 
   2   1  13    13288.81    14176.75    784.75 o 
   4   1  13    46049.79    46227.00   4640.18 o 
   6   1  13    54578.55    63259.06   6106.43 o 
   8   1  13    46387.69    56678.07   2740.22 o 
  10   1  13    15573.47    19838.70   1222.23 o 
  12   1  13      808.22      556.12    404.47 o 
 -11   2  13    12275.67    13943.45   1008.22 o 
  -9   2  13     2795.91     3239.93    506.52 o 
  -7   2  13     1983.74     1670.70    400.69 o 
  -5   2  13     7618.65     7739.61   1755.63 o 
  -3   2  13    23779.78    21934.72   1699.40 o 
  -1   2  13    13159.24    14862.75    631.11 o 
   1   2  13     6426.69     5949.36    288.33 o 
   3   2  13     3781.38     3419.82    226.07 o 
   5   2  13     2827.85     2636.65    273.25 o 
   7   2  13     2660.18     2797.01    290.85 o 
   9   2  13     1799.76     1384.89    420.53 o 
  11   2  13     7104.60    10515.82    855.14 o 
 -10   3  13     4946.54     5413.82    645.36 o 
  -8   3  13      220.27      328.28    168.39 o 
  -6   3  13     3432.49     2953.48    796.88 o 
  -4   3  13     4862.65     4679.21    465.39 o 
  -2   3  13     3819.78     3850.56    299.51 o 
   0   3  13     3653.42     4312.51    306.51 o 
   2   3  13    23723.30    20787.00   1853.42 o 
   4   3  13    44850.95    47050.33   2283.76 o 
   6   3  13    40256.73    43924.15   3632.63 o 
   8   3  13    29510.03    38269.49   1432.41 o 
  10   3  13    10802.92    13120.91    921.28 o 
 -11   4  13    10905.53    12796.81    992.62 o 
  -9   4  13      926.88      667.56    223.73 o 
  -7   4  13     2403.40     2409.84    494.73 o 
  -5   4  13    27245.67    24167.47   3683.70 o 
  -3   4  13    44953.23    47022.85   2740.21 o 
  -1   4  13    45900.08    46374.92   1633.25 o 
   1   4  13    31023.17    29617.40   1100.96 o 
   3   4  13     4758.39     4531.53    464.67 o 
   5   4  13     6786.78     6144.98    432.81 o 
   7   4  13     5536.82     6087.32    415.06 o 
   9   4  13      407.66      231.74    233.10 o 
  11   4  13       98.49      -79.37    368.55 o 
 -10   5  13     4745.20     3482.24   1428.81 o 
  -8   5  13     2839.98     1933.96    498.51 o 
  -6   5  13     1015.99     1163.36    403.28 o 
  -4   5  13     6840.29     6474.02    868.36 o 
  -2   5  13     2809.31     3087.08    283.61 o 
   0   5  13     2106.79     1925.82    246.34 o 
   2   5  13     7628.96     7562.39    420.62 o 
   4   5  13    27164.38    25871.80   1461.77 o 
   6   5  13    29147.25    31715.36   1207.12 o 
   8   5  13    15790.65    17760.60    796.73 o 
  10   5  13      873.56     1005.94    386.51 o 
  -9   6  13     2369.71     1654.18    896.34 o 
  -7   6  13     4416.67     2981.54   1149.59 o 
  -5   6  13    29147.00    26127.07   5307.98 o 
  -3   6  13    40034.18    41399.42   3658.66 o 
  -1   6  13    54734.78    59585.49   2221.94 o 
   1   6  13    26839.13    25632.50   1001.01 o 
   3   6  13     3303.33     3073.56    289.07 o 
   5   6  13     1026.22     1456.24    344.94 o 
   7   6  13     9120.11     9241.14    523.98 o 
   9   6  13    13261.04    13857.08   1060.88 o 
 -10   7  13    19338.90    12804.32   5558.39 o 
  -8   7  13    16103.91    13283.29   5633.27 o 
  -6   7  13     9106.74     7019.20   1324.28 o 
  -4   7  13     5493.48     5379.27    897.66 o 
  -2   7  13     2655.77     2810.29    471.55 o 
   0   7  13     2199.71     2078.45    260.70 o 
   2   7  13     1931.15     1839.78    248.03 o 
   4   7  13     2356.98     2732.67    279.12 o 
   6   7  13     4402.96     4210.91    508.88 o 
   8   7  13     6079.89     5590.75    415.49 o 
  10   7  13     3269.23     4176.89    612.34 o 
  -9   8  13     2746.44     1728.16    533.91 o 
  -5   8  13    15834.76    13920.14   2019.25 o 
  -3   8  13    29377.29    28206.28   1133.64 o 
  -1   8  13    46446.83    44884.21   1630.26 o 
   1   8  13    14278.42    15548.19    711.00 o 
   3   8  13      229.79      370.95    198.81 o 
   5   8  13     2868.62     2877.51    463.05 o 
   7   8  13    16171.40    18527.64   1211.37 o 
   9   8  13    22815.12    24365.24   1539.25 o 
  -8   9  13    22799.71    17175.43   5227.19 o 
  -6   9  13    13167.65     9507.51   2130.52 o 
  -4   9  13      398.76      141.05    189.90 o 
  -2   9  13     1850.58     1930.43    277.63 o 
   0   9  13     7599.54     6626.58    615.47 o 
   2   9  13     2816.20     2780.12    490.21 o 
   4   9  13      948.02     1562.06    363.83 o 
   6   9  13     2394.69     2232.10    452.65 o 
   8   9  13     2724.82     2679.08    512.65 o 
  -7  10  13     3229.29     1972.75    276.89 o 
  -5  10  13      836.50      588.01    228.14 o 
  -3  10  13    10874.53     9278.04    537.97 o 
  -1  10  13    15536.61    15650.30    920.81 o 
   1  10  13     2117.32     1747.62    317.59 o 
   3  10  13     4909.72     4231.01    727.15 o 
   5  10  13     4616.18     4972.55    604.74 o 
   7  10  13    19441.62    18614.10   1267.11 o 
  -4  11  13       97.25      114.11    214.35 o 
  -2  11  13     7055.80     7016.22    480.14 o 
   0  11  13    27926.95    25329.49   1733.65 o 
   2  11  13    12645.59    10775.56   1149.80 o 
   4  11  13    10930.34     8626.12   2159.57 o 
  -3  12  13      191.79      170.67    292.00 o 
  -1  12  13      814.88      543.60    369.50 o 
   1  12  13     3481.12     3171.39    351.05 o 
   3  12  13     1584.44     1132.97    352.47 o 
   0   0  14    13814.46    13435.56    860.34 o 
   2   0  14     7606.45     6295.55    399.33 o 
   4   0  14     4638.58     4698.18    361.31 o 
   6   0  14     5713.35     7008.66    464.23 o 
   8   0  14     9303.29    11805.14    881.59 o 
  10   0  14     9200.27    12322.47    931.68 o 
 -11   1  14     6763.59     8498.92    780.49 o 
  -9   1  14    11081.53    12690.51    936.40 o 
  -7   1  14     2719.63     4684.36    590.13 o 
  -5   1  14     8234.31     8950.59    714.81 o 
  -3   1  14    32304.06    30629.47   1612.48 o 
  -1   1  14    52800.62    51253.57   2364.85 o 
   1   1  14    53023.52    47644.60   1622.00 o 
   3   1  14    26430.65    25302.79   2241.55 o 
   5   1  14      452.52      659.72    205.43 o 
   7   1  14     1851.41     1804.42    277.40 o 
   9   1  14     7694.23    10243.69    828.68 o 
  11   1  14    15759.11    20049.88   1280.34 o 
 -10   2  14    19666.00    26117.09   1522.71 o 
  -8   2  14    28873.89    27754.18   8571.44 o 
  -6   2  14    37656.25    37512.89   8213.09 o 
  -4   2  14    12553.77    11855.94   1316.01 o 
  -2   2  14     8045.35     8988.85    679.39 o 
   0   2  14     7626.86     6406.66    415.03 o 
   2   2  14     8087.69     8220.91    455.45 o 
   4   2  14     1741.12     1335.70    208.63 o 
   6   2  14      539.85      344.90    194.22 o 
   8   2  14     5461.98     7026.76    696.87 o 
  10   2  14     5029.67     5352.87    665.21 o 
  -9   3  14     3904.47     3977.10   1664.06 o 
  -7   3  14     8574.68     7390.68   2497.85 o 
  -5   3  14     7177.89     7416.13    997.35 o 
  -3   3  14    10003.58    10145.65    514.90 o 
  -1   3  14    26171.67    25446.14    989.44 o 
   1   3  14    32240.67    28196.26   1451.85 o 
   3   3  14    10022.12     9342.49    393.87 o 
   5   3  14     3216.89     3338.84    428.30 o 
   7   3  14     4167.90     4640.88    568.41 o 
   9   3  14    19777.13    22288.82   1326.64 o 
 -10   4  14    17587.17    15459.26   6838.96 o 
  -8   4  14    21162.19    20615.92   6035.09 o 
  -6   4  14    24729.71    24431.36   5582.72 o 
  -4   4  14    16833.02    17680.51   2173.99 o 
  -2   4  14     1712.05     1588.23    233.59 o 
   0   4  14     4589.97     4318.22    324.09 o 
   2   4  14    12548.69    11444.35    760.65 o 
   4   4  14    16823.53    17393.98    764.64 o 
   6   4  14     4731.98     5048.33    380.98 o 
   8   4  14     3711.46     3755.90    380.20 o 
  10   4  14     4835.20     5638.70    660.96 o 
  -9   5  14      936.78      853.22    212.27 o 
  -7   5  14     4147.23     3937.58   1191.85 o 
  -5   5  14     2803.21     2396.36    447.70 o 
  -3   5  14     3151.88     3432.47    302.69 o 
  -1   5  14      466.26      490.40    292.72 o 
   1   5  14     8281.16     7734.41    709.86 o 
   3   5  14     7217.78     8349.75    459.19 o 
   5   5  14     2833.07     2725.68    236.63 o 
   7   5  14     7631.79     7310.87    476.05 o 
   9   5  14    19262.29    19912.38    897.35 o 
  -8   6  14    28103.63    24122.56   8495.85 o 
  -6   6  14    18737.99    16659.40   3899.14 o 
  -4   6  14     4722.79     3835.34    655.59 o 
  -2   6  14      536.58      556.99    182.63 o 
   0   6  14     5715.87     5881.57    391.10 o 
   2   6  14    37720.20    40351.26   1469.45 o 
   4   6  14    24703.30    26834.33   1054.75 o 
   6   6  14    18792.89    20150.25   1428.69 o 
   8   6  14    11601.98    12506.57    653.72 o 
  -7   7  14     5534.52     4071.66   1287.27 o 
  -5   7  14     7672.66     6470.12   1371.06 o 
  -3   7  14     4183.40     3694.31    343.99 o 
  -1   7  14     1850.70     1569.75    243.95 o 
   3   7  14     8570.97     8236.54    485.37 o 
   5   7  14     4108.78     4455.22    531.55 o 
   7   7  14     5506.50     5286.48    424.74 o 
  -6   8  14    11509.22     9663.40   2635.09 o 
  -4   8  14     3699.07     3299.81    587.09 o 
  -2   8  14     5471.87     5413.66    396.95 o 
   0   8  14     9218.44     9235.46    571.66 o 
   2   8  14    28949.60    31991.09   1242.11 o 
   6   8  14    28153.26    31063.18   1812.80 o 
  -5   9  14    19294.47    15175.63   2463.36 o 
  -3   9  14    19866.23    17314.28    798.14 o 
  -1   9  14     7677.41     7338.19    527.73 o 
   1   9  14    10932.90    10365.92    601.43 o 
   3   9  14     3900.24     4091.82    378.96 o 
   5   9  14      893.72      974.77    362.88 o 
  -4  10  14     4838.57     4010.39    924.90 o 
  -2  10  14     5069.89     4652.43    413.50 o 
   0  10  14     9186.40     9306.41    576.86 o 
   2  10  14    19594.79    19602.82    950.57 o 
   4  10  14    17512.24    20043.26   1319.08 o 
  -1  11  14    15736.94    14406.17    746.22 o 
   1  11  14     6674.97     7141.22    518.67 o 
   1   0  15     1801.72     1633.71    240.90 o 
   3   0  15     8289.77     8217.32    766.79 o 
   5   0  15     6929.17     6781.86    482.66 o 
   7   0  15     2579.63     3259.66    410.44 o 
   9   0  15     6551.93     8462.54    809.31 o 
  -8   1  15     7267.69     9014.37    826.32 o 
  -6   1  15    21600.52    27714.45   1563.81 o 
  -4   1  15    18730.84    21463.10   2855.97 o 
  -2   1  15    12369.36    12870.56    955.77 o 
   0   1  15     1835.13     2169.60    336.43 o 
   2   1  15    10118.67     8706.47    486.28 o 
   4   1  15    26235.78    28094.44   1193.65 o 
   6   1  15    30142.27    32376.01   1296.17 o 
   8   1  15    18300.90    22977.66   1393.73 o 
  -9   2  15     2733.28     4259.57    600.53 o 
  -7   2  15      905.63      754.13    381.79 o 
  -5   2  15     5576.12     6338.88    619.39 o 
  -3   2  15    15119.67    14881.74    960.02 o 
  -1   2  15    10160.97    10234.58   1174.28 o 
   1   2  15    12361.06    12941.55   1164.60 o 
   3   2  15    12124.56    11136.44   1221.76 o 
   5   2  15    10124.12    10449.22    975.14 o 
   7   2  15     7235.41     7703.31    741.75 o 
   9   2  15     4909.18     5683.11    690.73 o 
  -8   3  15      184.13       79.16    184.67 o 
  -4   3  15    13185.49    15904.59   1026.16 o 
  -2   3  15    12141.34    11195.67    790.88 o 
   0   3  15     8382.08     7350.87    600.49 o 
   2   3  15    15053.86    13743.01   1147.34 o 
   4   3  15    31730.18    30203.61   2658.72 o 
   6   3  15    20458.00    19893.82    841.35 o 
   8   3  15    19653.13    22157.01   1348.38 o 
  -9   4  15      487.52      342.37    206.88 o 
  -7   4  15      131.18      -96.12    165.74 o 
  -5   4  15     9889.70     9619.18   1422.08 o 
  -3   4  15    31626.52    31149.52   2229.73 o 
  -1   4  15    26327.71    27123.08   1061.13 o 
   1   4  15    18782.02    18745.16    794.69 o 
   3   4  15    13106.27    13530.93   1323.80 o 
   5   4  15    12964.87    12055.09   1026.63 o 
   7   4  15     7572.08     8300.02    730.41 o 
   9   4  15     4404.40     5580.60    651.03 o 
  -8   5  15     2107.47     1731.68    352.26 o 
  -6   5  15     3104.84     2672.62    369.50 o 
  -4   5  15    12935.65    11710.66   1340.58 o 
  -2   5  15    10217.69    11121.71    635.68 o 
   0   5  15     6917.92     6155.72    411.24 o 
   2   5  15     5560.14     4694.43    460.19 o 
   4   5  15     9838.12    10226.42    494.49 o 
   6   5  15    11247.34    10395.84    571.50 o 
   8   5  15    14754.52    18620.24   1183.96 o 
  -7   6  15     3883.06     3880.35   1387.21 o 
  -5   6  15    11372.22     8804.71   1603.50 o 
  -3   6  15    20646.63    20539.76   1204.51 o 
  -1   6  15    30260.78    30425.74   1188.41 o 
   1   6  15    21551.26    23767.36    971.23 o 
   3   6  15     2633.35     2704.06    304.28 o 
   5   6  15     3152.12     3133.79    323.37 o 
   7   6  15     5932.13     5222.72    558.44 o 
  -6   7  15     5953.58     4241.20    652.74 o 
  -4   7  15     7537.38     7095.08    510.24 o 
  -2   7  15     7302.16     6381.32    558.44 o 
   0   7  15     2596.26     2791.87    309.71 o 
   2   7  15      845.89      615.84    213.47 o 
   4   7  15      141.62      119.55    261.77 o 
   6   7  15     3882.77     4536.60    411.61 o 
  -5   8  15    14700.89    14018.56   2971.01 o 
  -3   8  15    19586.72    17992.63   1168.61 o 
  -1   8  15    18376.14    17635.30    812.73 o 
   1   8  15     7304.02     7090.72    474.43 o 
   3   8  15      176.73      137.50    251.13 o 
   5   8  15     2123.81     2546.80    459.74 o 
  -4   9  15     4382.67     3628.14    436.83 o 
  -2   9  15     4922.65     4954.70    418.75 o 
   0   9  15     6575.08     6393.58    472.30 o 
   2   9  15     2774.97     2950.28    344.36 o 
   4   9  15      489.14      552.82    376.12 o 
   0   0  16    12972.40    11827.82    867.89 o 
   2   0  16    14045.88    15607.21    731.62 o 
   4   0  16     9336.83     9566.48    572.97 o 
   6   0  16     4189.15     5089.19    570.49 o 
   8   0  16     7057.19     6906.29    739.38 o 
  -7   1  16     9366.82    15268.37   7707.33 o 
  -5   1  16     9885.63    13663.72   2645.26 o 
  -3   1  16    19452.63    20207.58   2246.27 o 
  -1   1  16    14513.78    16956.03    774.12 o 
   1   1  16    14524.05    15396.68    712.46 o 
   3   1  16    10055.23    10096.27    556.15 o 
   5   1  16     2640.69     2806.39    356.01 o 
   7   1  16      550.36      438.00    404.46 o 
  -4   2  16    11811.35    13930.23    966.63 o 
  -2   2  16     5825.94     6009.73   1414.29 o 
   0   2  16    14095.84    15714.50   1794.14 o 
   2   2  16     5813.73     5042.91    584.89 o 
   4   2  16     3976.25     4038.87    366.07 o 
   6   2  16      325.66      105.81    228.79 o 
  -7   3  16    13055.75    16342.55   1151.84 o 
  -5   3  16    11594.42    10343.84    839.08 o 
  -3   3  16     7768.72     8501.76    718.59 o 
  -1   3  16    10067.09    12556.08   2164.07 o 
   1   3  16    19407.68    17873.19   2165.96 o 
   3   3  16     7723.44     7356.96    468.15 o 
   5   3  16      491.30      242.13    218.78 o 
   7   3  16     2540.35     2895.93    512.65 o 
  -6   4  16    16701.11    18262.60   1198.61 o 
  -4   4  16     7223.94     8180.96    715.76 o 
  -2   4  16     4000.16     3991.70    516.43 o 
   0   4  16     9416.28     8916.57    704.90 o 
   2   4  16    11842.02    12965.54   1173.33 o 
   4   4  16     7219.39     7343.18    692.85 o 
   6   4  16     3700.01     2990.47    528.72 o 
  -5   5  16     9281.47     8535.68   1277.75 o 
  -3   5  16      498.21      376.52    201.28 o 
  -1   5  16     2681.52     2965.08    317.30 o 
   1   5  16     9904.83    10647.63    791.35 o 
   3   5  16    11553.88     9934.30   1617.67 o 
   5   5  16     9217.61     9077.67    784.75 o 
  -4   6  16     3796.93     3556.18    385.33 o 
  -2   6  16      328.94       26.93    192.48 o 
   0   6  16     4133.81     3953.99    366.42 o 
   2   6  16    18317.06    18601.06    874.74 o 
   4   6  16    16692.72    16330.01    763.46 o 
  -3   7  16     2589.21     2252.04    305.71 o 
  -1   7  16      552.02      739.13    227.36 o 
   1   7  16     9388.06    10216.11    573.22 o 
   3   7  16    13093.89    12374.13    645.12 o 
   0   8  16     7178.57     6328.98    474.03 o 
   1   0  17      281.97      242.52    212.78 o 
   3   0  17     8434.35     8576.41    647.73 o 
   5   0  17    12642.15    15363.38   1914.14 o 
  -4   1  17     9283.91    10431.03   1792.01 o 
  -2   1  17     2024.19     1883.86    321.27 o 
   0   1  17      278.83      194.00    211.27 o 
   2   1  17     3843.32     4178.20    401.24 o 
   4   1  17    10445.58    11219.71    644.73 o 
  -5   2  17     5707.72     8209.41   7463.54 o 
  -3   2  17    10493.14    14453.47   4407.49 o 
  -1   2  17     3885.57     4885.32    740.33 o 
   1   2  17     2002.73     1876.89    297.73 o 
   3   2  17    11862.35    10667.74    615.87 o 
   5   2  17    15460.49    17943.24   1225.30 o 
  -4   3  17    11535.68    11704.50    903.80 o 
  -2   3  17    11906.10    14444.43   5451.38 o 
   0   3  17     8406.06     9177.83   1365.39 o 
   2   3  17    10487.59    10738.14    903.33 o 
   4   3  17     9005.11     8748.95    811.20 o 
  -3   4  17     8955.20     9463.20    790.41 o 
  -1   4  17    10457.38    13833.59   6105.72 o 
   1   4  17     9329.75     9133.78   2351.62 o 
   3   4  17    11604.82     9856.52   1082.86 o 
  -2   5  17    15522.86    16018.46   1056.87 o 
   0   5  17    12675.90    12018.68    868.36 o 
   2   5  17     5678.39     6228.74   1084.04 o 
                                                 
